# Supplementary material for: Bis(2-hydroxy-N′-isopropylidenebenzo­hydrazidato-κ2 N′,O)bis­(pyridine-κN)cobalt(II)
Source: Acta Crystallogr Sect E Struct Rep Online. 2009 Mar 28;65(Pt 4):m457–8. doi: 10.1107/S1600536809011015 (PMC2968839; doi:10.1107/S1600536809011015)
Supplement: Supplementary file 1 [file e-65-0m457-sup1.cif]

##############################################################################
###                                                                        ###
###        Electronic paper (Acta Crystallographica Section E)             ###
###                                                                        ###
##############################################################################
#                                                                            #
# This CIF contains the data in a paper accepted for publication in Acta     #
# Crystallographica Section E. It conforms to the requirements of Notes      #
# for Authors for Section E, and has been peer reviewed under the auspices   #
# of the IUCr Commission on Journals.                                        #
#                                                                            #
# Full details of the Crystallographic Information File format               #
# are given in the paper "The Crystallographic Information File (CIF):       #
# a New Standard Archive File for Crystallography" by S. R. Hall, F. H.      #
# Allen and I. D. Brown [Acta Cryst. (1991), A47, 655-685].                  #
#                                                                            #
# The current version of the core CIF dictionary is obtainable from          #
# ftp://ftp.iucr.org/pub/cif_core.dic. The current version number is 2.4.    #
#                                                                            #
# Software is freely available for graphical display of the structure(s) in  #
# this CIF.  For information consult the CIF home page http://www.iucr.org/  #
# cif/home.html                                                              #
#                                                                            #
# This file may be used for bona fide research purposes within the           #
# scientific community so long as proper attribution is given to the journal # 
# article from which it was obtained.                                        #
#                                                                            #
##############################################################################
                                             
data_I
_audit_creation_method     SHELXL-97
_chemical_name_systematic
;
Bis(2-hydroxy-<i>N</i>'-isopropylidenebenzohydrazidato-
\k^2^<i>N</i>',<i>O</i>)bis(pyridine-\k<i>N</i>)cobalt(II)
;
_chemical_name_common     ?
_chemical_formula_moiety     'C30 H32 Co N6 O4'
_chemical_formula_sum     'C30 H32 Co N6 O4'
_chemical_formula_iupac     '[Co (C10 H11 N2 O2)2 (C5 H5 N)2]'
_chemical_formula_weight     599.55
_chemical_melting_point     ?
_symmetry_cell_setting     'Monoclinic'
_symmetry_space_group_name_H-M     'P 21/n'
_symmetry_space_group_name_Hall     '-P 2yn'
loop_
    _symmetry_equiv_pos_as_xyz
    'x, y, z'
    '-x+1/2, y+1/2, -z+1/2'
    '-x, -y, -z'
    'x-1/2, -y-1/2, z-1/2'
_cell_length_a     7.7751(9)
_cell_length_b     10.0168(15)
_cell_length_c     18.751(2)
_cell_angle_alpha     90.00
_cell_angle_beta     96.621(2)
_cell_angle_gamma     90.00
_cell_volume     1450.6(3)
_cell_formula_units_Z     2
_cell_measurement_reflns_used     1792
_cell_measurement_theta_min     2.309
_cell_measurement_theta_max     21.545
_cell_measurement_temperature     298(2)
_exptl_crystal_description     block
_exptl_crystal_colour     brown
_exptl_crystal_size_max     0.34
_exptl_crystal_size_mid     0.19
_exptl_crystal_size_min     0.16
_exptl_crystal_density_diffrn     1.373
_exptl_crystal_density_meas     ?
_exptl_crystal_density_method     'not measured'
_exptl_crystal_F_000     626
_exptl_absorpt_coefficient_mu     0.637
_exptl_absorpt_correction_type     multi-scan
_exptl_absorpt_process_details     '(SADABS; Sheldrick, 1996)'
_exptl_absorpt_correction_T_min     0.8125
_exptl_absorpt_correction_T_max     0.9049
_exptl_special_details
;
;
_diffrn_ambient_temperature     298(2)
_diffrn_radiation_type     MoK\a
_diffrn_radiation_wavelength     0.71073
_diffrn_radiation_source     'fine-focus sealed tube'
_diffrn_radiation_monochromator     graphite
_diffrn_measurement_device_type     'Siemens SMART CCD area-detector'
_diffrn_measurement_method     '\f and \w'
_diffrn_detector_area_resol_mean     ?
_diffrn_reflns_number     7087
_diffrn_reflns_av_R_equivalents     0.0394
_diffrn_reflns_av_sigmaI/netI     0.0501
_diffrn_reflns_theta_min     2.19
_diffrn_reflns_theta_max     25.01
_diffrn_reflns_theta_full     25.01
_diffrn_measured_fraction_theta_max     0.998
_diffrn_measured_fraction_theta_full     0.998
_diffrn_reflns_limit_h_min     -9
_diffrn_reflns_limit_h_max     9
_diffrn_reflns_limit_k_min     -11
_diffrn_reflns_limit_k_max     11
_diffrn_reflns_limit_l_min     -11
_diffrn_reflns_limit_l_max     22
_diffrn_standards_number     ?
_diffrn_standards_interval_count     ?
_diffrn_standards_interval_time     ?
_diffrn_standards_decay_%     ?
_refine_special_details
;
Refinement of <i>F</i>^2^ against ALL reflections. The weighted <i>R</i>-factor
<i>wR</i> and goodness of fit <i>S</i> are based on <i>F</i>^2^, conventional
<i>R</i>-factors <i>R</i> are based on <i>F</i>, with <i>F</i> set to zero for
negative <i>F</i>^2^. The threshold expression of <i>F</i>^2^ >
\s(<i>F</i>^2^) is used only for calculating <i>R</i>-factors(gt) <i>etc</i>.
and is not relevant to the choice of reflections for refinement.
<i>R</i>-factors based on <i>F</i>^2^ are statistically about twice as large
as those based on <i>F</i>, and <i>R</i>- factors based on ALL data will be
even larger.
;
_reflns_number_total     2547
_reflns_number_gt     1675
_reflns_threshold_expression     I>2\s(I)
_refine_ls_structure_factor_coef     Fsqd
_refine_ls_matrix_type     full
_refine_ls_R_factor_all     0.0751
_refine_ls_R_factor_gt     0.0405
_refine_ls_wR_factor_gt     0.0875
_refine_ls_wR_factor_ref     0.1063
_refine_ls_goodness_of_fit_ref     1.000
_refine_ls_restrained_S_all     1.000
_refine_ls_number_reflns     2547
_refine_ls_number_parameters     187
_refine_ls_number_restraints     0
_refine_ls_hydrogen_treatment     constr
_refine_ls_weighting_scheme     calc
_refine_ls_weighting_details
          'calc w=1/[\s^2^(Fo^2^)+(0.046P)^2^+0.3767P] where P=(Fo^2^+2Fc^2^)/3'
_atom_sites_solution_hydrogens     geom
_atom_sites_solution_primary     direct
_atom_sites_solution_secondary     difmap
_refine_ls_shift/su_max     0.000
_refine_ls_shift/su_mean     0.000
_refine_diff_density_max     0.299
_refine_diff_density_min     -0.235
_refine_ls_extinction_method     none
_refine_ls_extinction_coef     ?
loop_
    _atom_type_symbol
    _atom_type_description
    _atom_type_scat_dispersion_real
    _atom_type_scat_dispersion_imag
    _atom_type_scat_source
    'C' 'C' 0.0033 0.0016
                         'International Tables Vol C Tables 4.2.6.8 and 6.1.1.4'
    'H' 'H' 0.0000 0.0000
                         'International Tables Vol C Tables 4.2.6.8 and 6.1.1.4'
    'N' 'N' 0.0061 0.0033
                         'International Tables Vol C Tables 4.2.6.8 and 6.1.1.4'
    'O' 'O' 0.0106 0.0060
                         'International Tables Vol C Tables 4.2.6.8 and 6.1.1.4'
    'Co' 'Co' 0.3494 0.9721
                         'International Tables Vol C Tables 4.2.6.8 and 6.1.1.4'
_computing_data_collection     'SMART (Siemens, 1996)'
_computing_cell_refinement     'SAINT (Siemens, 1996)'
_computing_data_reduction     'SAINT (Siemens, 1996)'
_computing_structure_solution     'SHELXS97 (Sheldrick, 2008)'
_computing_structure_refinement     'SHELXS97 (Sheldrick, 2008)'
_computing_molecular_graphics     'SHELXTL (Sheldrick, 2008)'
_computing_publication_material     'SHELXTL (Sheldrick, 2008)'
loop_
    _atom_site_type_symbol
    _atom_site_label
    _atom_site_fract_x
    _atom_site_fract_y
    _atom_site_fract_z
    _atom_site_U_iso_or_equiv
    _atom_site_adp_type
    _atom_site_calc_flag
    _atom_site_refinement_flags
    _atom_site_occupancy
    _atom_site_disorder_assembly
    _atom_site_disorder_group
    Co Co1 0.0000 0.5000 0.0000 0.0385(2) Uani d S 1 . .
    N N1 0.0380(3) 0.7734(2) 0.06265(13) 0.0414(6) Uani d . 1 . .
    N N2 0.1297(3) 0.6915(2) 0.01957(13) 0.0423(6) Uani d . 1 . .
    N N3 0.1601(3) 0.4115(2) 0.09485(13) 0.0437(6) Uani d . 1 . .
    O O1 -0.1480(2) 0.59481(19) 0.06648(11) 0.0461(5) Uani d . 1 . .
    O O2 -0.0353(3) 0.9926(2) 0.11969(14) 0.0671(7) Uani d . 1 . .
    H H2 0.0162 0.9415 0.0954 0.101 Uiso calc R 1 . .
    C C1 -0.1001(4) 0.7132(3) 0.08301(15) 0.0386(7) Uani d . 1 . .
    C C2 -0.2036(4) 0.7937(3) 0.12879(16) 0.0413(7) Uani d . 1 . .
    C C3 -0.1665(5) 0.9282(3) 0.14443(18) 0.0517(9) Uani d . 1 . .
    C C4 -0.2665(5) 0.9984(4) 0.1888(2) 0.0663(10) Uani d . 1 . .
    H H4 -0.2436 1.0881 0.1985 0.080 Uiso calc R 1 . .
    C C5 -0.3972(6) 0.9365(4) 0.2178(2) 0.0767(12) Uani d . 1 . .
    H H5 -0.4619 0.9841 0.2479 0.092 Uiso calc R 1 . .
    C C6 -0.4357(5) 0.8035(4) 0.2032(2) 0.0748(11) Uani d . 1 . .
    H H6 -0.5254 0.7615 0.2233 0.090 Uiso calc R 1 . .
    C C7 -0.3389(4) 0.7348(3) 0.15852(18) 0.0564(9) Uani d . 1 . .
    H H7 -0.3655 0.6459 0.1480 0.068 Uiso calc R 1 . .
    C C8 0.2667(4) 0.7445(3) 0.00010(18) 0.0499(8) Uani d . 1 . .
    C C9 0.3747(5) 0.6670(4) -0.0454(2) 0.0804(12) Uani d . 1 . .
    H H9A 0.3273 0.5790 -0.0530 0.121 Uiso calc R 1 . .
    H H9B 0.4907 0.6608 -0.0218 0.121 Uiso calc R 1 . .
    H H9C 0.3760 0.7111 -0.0908 0.121 Uiso calc R 1 . .
    C C10 0.3260(5) 0.8822(3) 0.0211(2) 0.0697(11) Uani d . 1 . .
    H H10A 0.2458 0.9461 -0.0018 0.105 Uiso calc R 1 . .
    H H10B 0.4386 0.8972 0.0064 0.105 Uiso calc R 1 . .
    H H10C 0.3317 0.8918 0.0723 0.105 Uiso calc R 1 . .
    C C11 0.2490(4) 0.4881(3) 0.14411(17) 0.0553(9) Uani d . 1 . .
    H H11 0.2410 0.5803 0.1388 0.066 Uiso calc R 1 . .
    C C12 0.3514(4) 0.4381(4) 0.20208(19) 0.0621(10) Uani d . 1 . .
    H H12 0.4103 0.4957 0.2353 0.074 Uiso calc R 1 . .
    C C13 0.3666(4) 0.3029(3) 0.21092(19) 0.0620(10) Uani d . 1 . .
    H H13 0.4365 0.2669 0.2498 0.074 Uiso calc R 1 . .
    C C14 0.2763(4) 0.2223(3) 0.16120(18) 0.0593(9) Uani d . 1 . .
    H H14 0.2833 0.1299 0.1655 0.071 Uiso calc R 1 . .
    C C15 0.1749(4) 0.2803(3) 0.10463(18) 0.0520(9) Uani d . 1 . .
    H H15 0.1131 0.2245 0.0713 0.062 Uiso calc R 1 . .
loop_
    _atom_site_aniso_label
    _atom_site_aniso_U_11
    _atom_site_aniso_U_22
    _atom_site_aniso_U_33
    _atom_site_aniso_U_12
    _atom_site_aniso_U_13
    _atom_site_aniso_U_23
    Co1 0.0379(3) 0.0375(3) 0.0410(4) -0.0085(3) 0.0080(2) -0.0035(3)
    N1 0.0431(15) 0.0393(13) 0.0413(15) -0.0086(12) 0.0032(12) -0.0028(13)
    N2 0.0413(15) 0.0419(14) 0.0440(15) -0.0102(12) 0.0055(12) -0.0017(12)
    N3 0.0434(15) 0.0448(15) 0.0427(16) -0.0065(12) 0.0039(12) 0.0008(13)
    O1 0.0472(12) 0.0390(12) 0.0549(14) -0.0114(10) 0.0177(10) -0.0065(11)
    O2 0.0715(16) 0.0431(13) 0.0864(18) -0.0074(12) 0.0079(14) -0.0139(13)
    C1 0.0430(18) 0.0383(17) 0.0333(17) -0.0019(14) -0.0011(14) 0.0028(14)
    C2 0.0469(18) 0.0400(17) 0.0357(17) 0.0033(14) -0.0002(14) -0.0022(15)
    C3 0.057(2) 0.049(2) 0.046(2) 0.0038(17) -0.0061(17) -0.0022(17)
    C4 0.081(3) 0.052(2) 0.064(2) 0.016(2) 0.000(2) -0.017(2)
    C5 0.086(3) 0.086(3) 0.060(3) 0.034(3) 0.016(2) -0.009(2)
    C6 0.081(3) 0.070(3) 0.079(3) 0.015(2) 0.035(2) 0.005(2)
    C7 0.063(2) 0.050(2) 0.059(2) 0.0054(17) 0.0165(18) 0.0016(18)
    C8 0.0446(19) 0.051(2) 0.054(2) -0.0164(16) 0.0066(16) 0.0036(17)
    C9 0.064(2) 0.077(3) 0.106(3) -0.024(2) 0.035(2) -0.010(3)
    C10 0.064(2) 0.057(2) 0.089(3) -0.0276(18) 0.011(2) 0.001(2)
    C11 0.061(2) 0.0479(19) 0.053(2) -0.0063(17) -0.0081(17) -0.0033(19)
    C12 0.067(2) 0.064(2) 0.051(2) -0.0071(19) -0.0117(19) -0.0052(19)
    C13 0.065(2) 0.066(2) 0.052(2) -0.0037(19) -0.0074(18) 0.009(2)
    C14 0.065(2) 0.050(2) 0.061(2) -0.0064(17) -0.0011(19) 0.0112(19)
    C15 0.057(2) 0.048(2) 0.050(2) -0.0099(16) -0.0015(17) -0.0015(17)
_geom_special_details
;
All e.s.d.'s (except the e.s.d. in the dihedral angle between two l.s. planes)
are estimated using the full covariance matrix. The cell e.s.d.'s are taken
into account individually in the estimation of e.s.d.'s in distances, angles
and torsion angles; correlations between e.s.d.'s in cell parameters are only
used when they are defined by crystal symmetry. An approximate (isotropic)
treatment of cell e.s.d.'s is used for estimating e.s.d.'s involving l.s.
planes.
;
loop_
    _geom_bond_atom_site_label_1
    _geom_bond_atom_site_label_2
    _geom_bond_site_symmetry_2
    _geom_bond_distance
    _geom_bond_publ_flag
    Co1 O1 . 2.028(2) y
    Co1 O1 3_565 2.028(2) y
    Co1 N2 3_565 2.179(2) y
    Co1 N2 . 2.179(2) y
    Co1 N3 . 2.233(2) y
    Co1 N3 3_565 2.233(2) y
    N1 C1 . 1.326(3) .
    N1 N2 . 1.403(3) .
    N2 C8 . 1.280(4) ?
    N3 C15 . 1.330(4) ?
    N3 C11 . 1.332(3) ?
    O1 C1 . 1.270(3) .
    O2 C3 . 1.335(4) ?
    O2 H2 . 0.8200 ?
    C1 C2 . 1.481(4) ?
    C2 C7 . 1.379(4) ?
    C2 C3 . 1.402(4) ?
    C3 C4 . 1.392(5) ?
    C4 C5 . 1.357(5) ?
    C4 H4 . 0.9300 ?
    C5 C6 . 1.386(5) ?
    C5 H5 . 0.9300 ?
    C6 C7 . 1.374(5) ?
    C6 H6 . 0.9300 ?
    C7 H7 . 0.9300 ?
    C8 C9 . 1.483(5) ?
    C8 C10 . 1.492(4) ?
    C9 H9A . 0.9600 ?
    C9 H9B . 0.9600 ?
    C9 H9C . 0.9600 ?
    C10 H10A . 0.9600 ?
    C10 H10B . 0.9600 ?
    C10 H10C . 0.9600 ?
    C11 C12 . 1.366(4) ?
    C11 H11 . 0.9300 ?
    C12 C13 . 1.368(5) ?
    C12 H12 . 0.9300 ?
    C13 C14 . 1.365(4) ?
    C13 H13 . 0.9300 ?
    C14 C15 . 1.375(4) ?
    C14 H14 . 0.9300 ?
    C15 H15 . 0.9300 ?
loop_
    _geom_angle_atom_site_label_1
    _geom_angle_atom_site_label_2
    _geom_angle_atom_site_label_3
    _geom_angle_site_symmetry_1
    _geom_angle_site_symmetry_3
    _geom_angle
    _geom_angle_publ_flag
    O1 Co1 O1 . 3_565 180.00(9) .
    O1 Co1 N2 . 3_565 103.38(8) .
    O1 Co1 N2 3_565 3_565 76.62(8) .
    O1 Co1 N2 . . 76.62(8) .
    O1 Co1 N2 3_565 . 103.38(8) .
    N2 Co1 N2 3_565 . 180.00(13) .
    O1 Co1 N3 . . 90.00(9) .
    O1 Co1 N3 3_565 . 90.00(9) .
    N2 Co1 N3 3_565 . 89.38(9) .
    N2 Co1 N3 . . 90.62(9) .
    O1 Co1 N3 . 3_565 90.00(9) .
    O1 Co1 N3 3_565 3_565 90.00(9) .
    N2 Co1 N3 3_565 3_565 90.62(9) .
    N2 Co1 N3 . 3_565 89.38(9) .
    N3 Co1 N3 . 3_565 180.0 .
    C1 N1 N2 . . 112.5(2) ?
    C8 N2 N1 . . 114.6(2) ?
    C8 N2 Co1 . . 134.5(2) ?
    N1 N2 Co1 . . 110.84(16) ?
    C15 N3 C11 . . 116.4(3) ?
    C15 N3 Co1 . . 122.3(2) ?
    C11 N3 Co1 . . 121.4(2) ?
    C1 O1 Co1 . . 114.58(18) ?
    C3 O2 H2 . . 109.5 ?
    O1 C1 N1 . . 125.4(3) ?
    O1 C1 C2 . . 119.1(3) ?
    N1 C1 C2 . . 115.5(3) ?
    C7 C2 C3 . . 118.3(3) ?
    C7 C2 C1 . . 119.5(3) ?
    C3 C2 C1 . . 122.2(3) ?
    O2 C3 C4 . . 117.8(3) ?
    O2 C3 C2 . . 122.6(3) ?
    C4 C3 C2 . . 119.6(4) ?
    C5 C4 C3 . . 120.3(4) ?
    C5 C4 H4 . . 119.8 ?
    C3 C4 H4 . . 119.8 ?
    C4 C5 C6 . . 121.0(4) ?
    C4 C5 H5 . . 119.5 ?
    C6 C5 H5 . . 119.5 ?
    C7 C6 C5 . . 118.7(4) ?
    C7 C6 H6 . . 120.6 ?
    C5 C6 H6 . . 120.6 ?
    C6 C7 C2 . . 122.0(3) ?
    C6 C7 H7 . . 119.0 ?
    C2 C7 H7 . . 119.0 ?
    N2 C8 C9 . . 119.4(3) ?
    N2 C8 C10 . . 123.4(3) ?
    C9 C8 C10 . . 117.2(3) ?
    C8 C9 H9A . . 109.5 ?
    C8 C9 H9B . . 109.5 ?
    H9A C9 H9B . . 109.5 ?
    C8 C9 H9C . . 109.5 ?
    H9A C9 H9C . . 109.5 ?
    H9B C9 H9C . . 109.5 ?
    C8 C10 H10A . . 109.5 ?
    C8 C10 H10B . . 109.5 ?
    H10A C10 H10B . . 109.5 ?
    C8 C10 H10C . . 109.5 ?
    H10A C10 H10C . . 109.5 ?
    H10B C10 H10C . . 109.5 ?
    N3 C11 C12 . . 123.3(3) ?
    N3 C11 H11 . . 118.4 ?
    C12 C11 H11 . . 118.4 ?
    C11 C12 C13 . . 119.6(3) ?
    C11 C12 H12 . . 120.2 ?
    C13 C12 H12 . . 120.2 ?
    C14 C13 C12 . . 118.2(3) ?
    C14 C13 H13 . . 120.9 ?
    C12 C13 H13 . . 120.9 ?
    C13 C14 C15 . . 118.7(3) ?
    C13 C14 H14 . . 120.6 ?
    C15 C14 H14 . . 120.6 ?
    N3 C15 C14 . . 123.8(3) ?
    N3 C15 H15 . . 118.1 ?
    C14 C15 H15 . . 118.1 ?
loop_
    _geom_torsion_atom_site_label_1
    _geom_torsion_atom_site_label_2
    _geom_torsion_atom_site_label_3
    _geom_torsion_atom_site_label_4
    _geom_torsion_site_symmetry_1
    _geom_torsion_site_symmetry_2
    _geom_torsion_site_symmetry_3
    _geom_torsion_site_symmetry_4
    _geom_torsion
    _geom_torsion_publ_flag
    C1 N1 N2 C8 . . . . -178.4(3) ?
    C1 N1 N2 Co1 . . . . 2.4(3) ?
    O1 Co1 N2 C8 . . . . 178.1(3) ?
    O1 Co1 N2 C8 3_565 . . . -1.9(3) ?
    N3 Co1 N2 C8 . . . . 88.3(3) ?
    N3 Co1 N2 C8 3_565 . . . -91.7(3) ?
    O1 Co1 N2 N1 . . . . -2.81(16) ?
    O1 Co1 N2 N1 3_565 . . . 177.19(16) ?
    N3 Co1 N2 N1 . . . . -92.66(17) ?
    N3 Co1 N2 N1 3_565 . . . 87.34(17) ?
    O1 Co1 N3 C15 . . . . 120.1(2) ?
    O1 Co1 N3 C15 3_565 . . . -59.9(2) ?
    N2 Co1 N3 C15 3_565 . . . 16.7(2) ?
    N2 Co1 N3 C15 . . . . -163.3(2) ?
    O1 Co1 N3 C11 . . . . -61.3(2) ?
    O1 Co1 N3 C11 3_565 . . . 118.7(2) ?
    N2 Co1 N3 C11 3_565 . . . -164.6(2) ?
    N2 Co1 N3 C11 . . . . 15.4(2) ?
    N2 Co1 O1 C1 3_565 . . . -177.13(19) ?
    N2 Co1 O1 C1 . . . . 2.87(19) ?
    N3 Co1 O1 C1 . . . . 93.5(2) ?
    N3 Co1 O1 C1 3_565 . . . -86.5(2) ?
    Co1 O1 C1 N1 . . . . -2.7(4) ?
    Co1 O1 C1 C2 . . . . 177.38(18) ?
    N2 N1 C1 O1 . . . . 0.0(4) ?
    N2 N1 C1 C2 . . . . 180.0(2) ?
    O1 C1 C2 C7 . . . . 6.5(4) ?
    N1 C1 C2 C7 . . . . -173.4(3) ?
    O1 C1 C2 C3 . . . . -174.8(3) ?
    N1 C1 C2 C3 . . . . 5.3(4) ?
    C7 C2 C3 O2 . . . . 178.2(3) ?
    C1 C2 C3 O2 . . . . -0.5(5) ?
    C7 C2 C3 C4 . . . . -0.3(5) ?
    C1 C2 C3 C4 . . . . -179.0(3) ?
    O2 C3 C4 C5 . . . . -177.3(3) ?
    C2 C3 C4 C5 . . . . 1.2(5) ?
    C3 C4 C5 C6 . . . . -1.0(6) ?
    C4 C5 C6 C7 . . . . -0.1(6) ?
    C5 C6 C7 C2 . . . . 1.0(6) ?
    C3 C2 C7 C6 . . . . -0.8(5) ?
    C1 C2 C7 C6 . . . . 177.9(3) ?
    N1 N2 C8 C9 . . . . 179.7(3) ?
    Co1 N2 C8 C9 . . . . -1.2(5) ?
    N1 N2 C8 C10 . . . . 0.0(4) ?
    Co1 N2 C8 C10 . . . . 179.1(2) ?
    C15 N3 C11 C12 . . . . 0.1(5) ?
    Co1 N3 C11 C12 . . . . -178.6(3) ?
    N3 C11 C12 C13 . . . . 0.5(6) ?
    C11 C12 C13 C14 . . . . -0.6(6) ?
    C12 C13 C14 C15 . . . . 0.1(5) ?
    C11 N3 C15 C14 . . . . -0.7(5) ?
    Co1 N3 C15 C14 . . . . 178.0(3) ?
    C13 C14 C15 N3 . . . . 0.6(5) ?
loop_
    _geom_hbond_atom_site_label_D
    _geom_hbond_atom_site_label_H
    _geom_hbond_atom_site_label_A
    _geom_hbond_site_symmetry_A
    _geom_hbond_distance_DH
    _geom_hbond_distance_HA
    _geom_hbond_distance_DA
    _geom_hbond_angle_DHA
    O2 H2 N1 . 0.82 1.81 2.536(3) 147.3
    C7 H7 O1 . 0.93 2.46 2.782(4) 100.3
    C11 H11 N2 . 0.93 2.56 3.157(4) 122.5
    C9 H9A O1 3_565 0.96 2.23 3.159(4) 163.7
    C15 H15 N2 3_565 0.93 2.54 3.137(4) 122.6
data_global
_journal_date_recd_electronic     2009-02-19
_journal_date_accepted     2009-03-25
_journal_name_full     'Acta Crystallographica, Section E'
_journal_year     2009
_journal_volume     65
_journal_issue      4
_journal_page_first     m457
_journal_page_last     m458
_journal_paper_category     QM
_journal_coeditor_code     BG2240
_publ_contact_author_name     'Prof. Dacheng Li'
_publ_contact_author_address
;
  College of Chemistry and Chemical Engineering
  Liaocheng University
  Shandong 252059
  P.R.China
;
_publ_contact_author_email     lidacheng62@lcu.edu.cn
_publ_contact_author_fax     '86 635 8239121'
_publ_contact_author_phone     '86 635 8230664'
_publ_section_title
;\
Bis(2-hydroxy-<i>N</i>'-isopropylidenebenzohydrazidato-\
\k^2^<i>N</i>',<i>O</i>)bis(pyridine-\k<i>N</i>)cobalt(II)
;
loop_
    _publ_author_name
    _publ_author_address
    'Xiaojuan Zhao'
;
College of Chemistry and Chemical Engineering
Liaocheng University
Shandong 252059
People's Republic of China
;
    'Dacheng Li'
;
College of Chemistry and Chemical Engineering
Liaocheng University
Shandong 252059
People's Republic of China
;
    'Yupeng Pan'
;
College of Chemistry and Chemical Engineering
Liaocheng University
Shandong 252059
People's Republic of China
;
