# Supplementary material for: Bis(2-hydroxy-N′-isopropylidenebenzo­hydrazidato-κ2 N′,O)bis­(pyridine-κN)cobalt(II)
Source: Acta Crystallogr Sect E Struct Rep Online. 2009 Mar 28;65(Pt 4):m457–8. doi: 10.1107/S1600536809011015 (PMC2968839; doi:10.1107/S1600536809011015)
Supplement: Supplementary file 2 [file e-65-0m457-Isup2.hkl]

# 
# h,k,l, Fc-squared, Fo-squared, sigma(Fo-squared) and status flag 
# 
data_I
_shelx_title ' 081018a in P2(1)/n' 
_shelx_refln_list_code          4 
_shelx_F_calc_maximum      179.33 
_exptl_crystal_F_000       598.00 
_reflns_d_resolution_high  0.8406 
 
loop_ 
 _symmetry_equiv_pos_as_xyz 
 'x, y, z' 
 '-x+1/2, y+1/2, -z+1/2' 
 '-x, -y, -z' 
 'x-1/2, -y-1/2, z-1/2' 
 
_cell_length_a     7.7751 
_cell_length_b    10.0168 
_cell_length_c    18.7509 
_cell_angle_alpha  90.000 
_cell_angle_beta   96.621 
_cell_angle_gamma  90.000 
 
_shelx_F_squared_multiplier     1.000 
 
loop_ 
 _refln_index_h 
 _refln_index_k 
 _refln_index_l 
 _refln_F_squared_calc 
 _refln_F_squared_meas 
 _refln_F_squared_sigma 
 _refln_observed_status 
   2   0   0      989.96     1018.78     19.15 o 
   4   0   0        2.57        6.60      4.69 o 
   6   0   0     1072.82     1136.01     49.82 o 
   8   0   0      265.01      325.87     43.26 o 
   1   1   0     2274.13     2384.45     18.12 o 
   2   1   0      131.38      119.28      5.12 o 
   3   1   0        8.25        3.52      2.92 o 
   4   1   0     1055.22     1128.87     14.81 o 
   5   1   0      405.21      352.21     11.74 o 
   6   1   0        0.03        2.37      8.24 o 
   7   1   0      238.85      245.36     23.95 o 
   8   1   0       12.42        2.83     10.99 o 
   9   1   0       58.86       67.48     20.00 o 
   0   2   0      108.58      106.50      4.98 o 
   1   2   0      756.36      801.19      9.37 o 
   2   2   0     1893.01     1870.30     36.98 o 
   3   2   0        5.29        2.25      3.19 o 
   4   2   0     1918.23     1907.99     26.02 o 
   5   2   0      303.21      275.85     12.99 o 
   6   2   0      448.76      428.78     15.12 o 
   7   2   0       67.31       65.89     15.08 o 
   8   2   0      126.80      156.51     22.51 o 
   9   2   0       13.02        4.99     14.19 o 
   1   3   0      149.06      147.63      4.51 o 
   2   3   0     1985.14     2043.77     18.73 o 
   3   3   0     1047.82     1006.86     15.44 o 
   4   3   0       87.36       80.51      8.13 o 
   5   3   0      566.78      601.06     16.86 o 
   6   3   0        0.05       -5.34      5.43 o 
   7   3   0      121.82      112.72     18.69 o 
   8   3   0      225.14      272.72     27.76 o 
   0   4   0    12575.23    12928.59    147.34 o 
   1   4   0     1245.60     1403.24     14.58 o 
   2   4   0     1021.25      962.02     18.50 o 
   3   4   0       64.26       77.67      5.81 o 
   4   4   0     3454.12     3551.81     32.32 o 
   5   4   0       32.06       12.50      6.44 o 
   6   4   0        4.90        2.33      6.90 o 
   7   4   0        0.02       -5.09      8.81 o 
   8   4   0      138.08      150.25     31.20 o 
   1   5   0       36.78       21.41      3.77 o 
   2   5   0       35.78       29.14      4.05 o 
   3   5   0     1050.17     1031.17     14.11 o 
   4   5   0       15.31        7.65      5.46 o 
   5   5   0       46.67       53.52      8.92 o 
   6   5   0        3.84       -3.07      6.84 o 
   7   5   0       38.15       27.29      9.26 o 
   8   5   0        0.32       -6.79     12.62 o 
   0   6   0       12.69        1.85      4.73 o 
   1   6   0      181.79      164.80      6.89 o 
   2   6   0     1717.17     1755.87     23.18 o 
   3   6   0       74.30       57.03      7.05 o 
   4   6   0      866.77      887.12     22.46 o 
   5   6   0       28.98       25.86      7.85 o 
   6   6   0       11.34        2.64      7.75 o 
   7   6   0        0.79       -9.22      7.22 o 
   1   7   0      101.42       96.99      7.37 o 
   2   7   0      315.90      290.47     12.38 o 
   3   7   0      246.44      236.08     12.22 o 
   4   7   0      189.54      219.83     15.29 o 
   5   7   0      617.94      598.68     20.29 o 
   6   7   0       41.72       32.68     11.46 o 
   7   7   0       67.73       93.43     15.68 o 
   0   8   0      374.37      406.67     16.37 o 
   1   8   0      106.55       97.21      9.13 o 
   2   8   0      167.87      162.76     16.21 o 
   3   8   0      211.00      224.49     18.26 o 
   4   8   0     1201.24     1233.18     33.58 o 
   5   8   0      170.12      189.54     19.08 o 
   6   8   0       27.32       19.81     11.74 o 
   1   9   0      216.87      248.29     14.38 o 
   2   9   0       15.60        8.59      8.17 o 
   3   9   0        8.66       -7.73      7.75 o 
   4   9   0      110.53       96.47     14.89 o 
   5   9   0       95.18       94.96     15.74 o 
   6   9   0        0.07      -14.75      9.83 o 
   0  10   0     1064.81     1050.62     57.20 o 
   1  10   0       40.93       36.59     10.32 o 
   2  10   0       75.53      102.72     31.78 o 
   3  10   0       45.09       45.65     14.33 o 
   4  10   0       51.77       47.10     16.08 o 
   1  11   0      164.29      156.08     23.26 o 
   2  11   0        8.68       10.45     12.36 o 
   3  11   0       16.54       10.30     13.85 o 
  -9   0   1       57.17       23.12     24.01 o 
  -7   0   1      512.18      498.71     37.26 o 
  -5   0   1      417.26      409.54     16.18 o 
  -3   0   1       59.22       54.46     10.90 o 
  -1   0   1    11156.18    11470.96    118.05 o 
   1   0   1    14901.46    15940.35     98.04 o 
   3   0   1     3251.33     3136.10     30.72 o 
   5   0   1      940.11      928.07     23.19 o 
   7   0   1      557.85      587.45     40.08 o 
   9   0   1        0.49      -13.42     17.62 o 
  -9   1   1        1.33        1.20     13.25 o 
  -8   1   1      398.01      367.38     25.33 o 
  -7   1   1       17.21        1.92     10.13 o 
  -6   1   1      905.45      871.54     31.14 o 
  -5   1   1      162.17      183.59     11.55 o 
  -4   1   1       25.73       35.62      5.10 o 
  -3   1   1      273.30      292.03     10.12 o 
  -2   1   1       68.89       60.10      5.79 o 
  -1   1   1     1145.26     1187.31     60.30 o 
   0   1   1     4235.23     4427.97     26.90 o 
   1   1   1      107.93       98.94      3.87 o 
   2   1   1     1191.39     1231.81     19.48 o 
   3   1   1       60.06       52.78      5.00 o 
   4   1   1      108.51      107.76      5.22 o 
   5   1   1      215.50      215.61      9.66 o 
   6   1   1      191.64      199.14     28.44 o 
   7   1   1       20.56        6.05     12.80 o 
   8   1   1      176.93      185.66     23.99 o 
   9   1   1       89.40       97.01     21.76 o 
  -9   2   1       20.62        1.03     13.36 o 
  -8   2   1       15.44       12.42     12.01 o 
  -7   2   1      233.31      274.40     25.04 o 
  -6   2   1       57.41       50.74      9.34 o 
  -5   2   1      578.39      590.20     15.83 o 
  -4   2   1      314.01      323.86     10.77 o 
  -3   2   1      994.67      965.90     17.36 o 
  -2   2   1      215.73      228.48      8.69 o 
  -1   2   1     1046.61     1054.07      9.90 o 
   0   2   1     4856.96     5076.59     26.04 o 
   1   2   1     3088.30     3081.18     27.50 o 
   2   2   1      436.40      443.75      9.78 o 
   3   2   1     1486.33     1478.23     29.94 o 
   4   2   1       47.93       37.26      6.15 o 
   5   2   1     1313.64     1352.70     24.03 o 
   6   2   1       12.80       17.79      6.76 o 
   7   2   1      333.26      310.84     21.71 o 
   8   2   1        0.06       -6.80     10.76 o 
   9   2   1       73.62       74.87     19.62 o 
  -8   3   1       66.72       37.49     14.72 o 
  -7   3   1       82.70       98.40     17.58 o 
  -6   3   1      217.57      220.96     15.01 o 
  -5   3   1        2.78       -2.90      4.66 o 
  -4   3   1     5408.58     5744.30     91.07 o 
  -3   3   1       13.53        5.24      3.22 o 
  -2   3   1      445.59      470.70     10.26 o 
  -1   3   1      231.39      231.14     12.86 o 
   0   3   1        7.89       12.87      5.23 o 
   1   3   1      210.79      211.99      4.98 o 
   2   3   1      681.54      739.71      8.88 o 
   3   3   1      419.16      418.59      8.84 o 
   4   3   1      740.66      692.06     16.42 o 
   5   3   1       47.34       31.67      6.89 o 
   6   3   1      201.38      242.13     26.18 o 
   7   3   1       13.56        3.32      8.03 o 
   8   3   1       11.30        8.04     12.18 o 
  -8   4   1        5.20       23.12     14.16 o 
  -7   4   1       53.33       60.45     14.95 o 
  -6   4   1       84.88       62.34      9.81 o 
  -5   4   1      353.98      338.94     13.60 o 
  -4   4   1        3.84        3.95      4.20 o 
  -3   4   1     2012.60     2037.84     31.40 o 
  -2   4   1      247.93      286.68      7.47 o 
  -1   4   1     4179.83     4350.75     40.28 o 
   0   4   1      210.39      200.87      5.98 o 
   1   4   1     4413.24     4466.90     31.10 o 
   2   4   1        0.90        1.80      2.42 o 
   3   4   1     2633.95     2672.34     24.33 o 
   4   4   1      175.96      191.19     13.71 o 
   5   4   1      291.69      295.99     12.88 o 
   6   4   1       32.18       21.19      8.04 o 
   7   4   1      148.29      139.55     16.02 o 
   8   4   1       24.72       10.45     11.84 o 
  -8   5   1      123.98      132.64     38.06 o 
  -7   5   1        2.01       -0.38      7.34 o 
  -6   5   1      193.02      209.78     15.17 o 
  -5   5   1      202.31      209.02     20.91 o 
  -4   5   1        8.46       11.21      5.42 o 
  -3   5   1      215.99      210.66      7.94 o 
  -2   5   1      283.93      262.81      7.43 o 
  -1   5   1      792.53      839.76     12.52 o 
   0   5   1      747.51      708.76     11.54 o 
   1   5   1      394.94      426.91      8.91 o 
   2   5   1      404.76      419.89      8.68 o 
   3   5   1       77.06       83.57      7.05 o 
   4   5   1      179.43      196.77     12.18 o 
   5   5   1      325.39      296.27     13.77 o 
   6   5   1       51.55       38.54      9.24 o 
   7   5   1       10.56        6.42      7.79 o 
   8   5   1      122.44      156.45     38.07 o 
  -7   6   1        6.92        5.88      8.51 o 
  -6   6   1       11.91        9.39      7.45 o 
  -5   6   1      147.92      161.45     13.56 o 
  -4   6   1       82.48       85.46      9.85 o 
  -3   6   1     1184.61     1148.59     19.31 o 
  -2   6   1        0.06        8.17      3.93 o 
  -1   6   1      265.88      233.54      7.75 o 
   0   6   1      812.22      864.03     13.96 o 
   1   6   1      416.15      365.02      9.21 o 
   2   6   1        9.19        8.89      3.69 o 
   3   6   1     1170.46     1152.82     19.39 o 
   4   6   1       20.92       15.65      7.08 o 
   5   6   1      670.62      639.35     23.19 o 
   6   6   1      136.23      139.79     13.54 o 
   7   6   1       50.29       44.58     11.00 o 
  -7   7   1       18.96       22.02     11.62 o 
  -6   7   1        6.63       11.96      9.51 o 
  -5   7   1      392.23      374.24     25.34 o 
  -4   7   1     2400.94     2561.29     44.73 o 
  -3   7   1      152.10      158.92     14.07 o 
  -2   7   1      641.59      615.02     14.95 o 
  -1   7   1        1.01       -2.67      3.65 o 
   0   7   1       65.17       59.16      6.28 o 
   1   7   1       57.41       56.97      6.04 o 
   2   7   1      254.39      237.20     12.90 o 
   3   7   1        0.42       -2.01      5.46 o 
   4   7   1      175.45      180.46     14.17 o 
   5   7   1      191.67      194.77     16.30 o 
   6   7   1      114.41      111.48     13.56 o 
   7   7   1        0.40        2.18      9.98 o 
  -6   8   1       11.84       -1.41      9.99 o 
  -5   8   1      195.14      195.77     19.46 o 
  -4   8   1        3.50       -6.11      9.59 o 
  -3   8   1      826.96      874.73     27.29 o 
  -2   8   1       62.43       58.50      9.23 o 
  -1   8   1      295.70      323.88     11.87 o 
   0   8   1        1.50       -0.52      4.51 o 
   1   8   1      317.84      301.51     11.73 o 
   2   8   1      146.23      126.02     20.91 o 
   3   8   1      859.77      873.82     22.67 o 
   4   8   1        4.64       -0.88      7.03 o 
   5   8   1       48.76       55.88     12.95 o 
   6   8   1        5.47        3.08      9.62 o 
  -6   9   1       94.03       84.76     23.20 o 
  -5   9   1        4.95        0.45     11.07 o 
  -4   9   1        1.02        1.95      9.07 o 
  -3   9   1       94.31       85.35     14.37 o 
  -2   9   1      152.76      179.47     18.64 o 
  -1   9   1      104.53      112.43     11.70 o 
   0   9   1      137.47      163.20     13.17 o 
   1   9   1       53.38       36.64      9.72 o 
   2   9   1       16.01       11.67     10.10 o 
   3   9   1       74.98       52.40     17.31 o 
   4   9   1       76.14       66.05     13.64 o 
   5   9   1       25.02       12.02     10.51 o 
  -5  10   1        8.37       -0.53     10.82 o 
  -4  10   1        6.68      -12.50      9.61 o 
  -3  10   1        4.62       -0.71     10.77 o 
  -2  10   1        0.15       -4.80     12.07 o 
  -1  10   1      425.25      428.54     26.46 o 
   0  10   1       11.11        0.79     11.48 o 
   1  10   1      531.47      525.67     33.31 o 
   2  10   1       22.21       19.74     12.21 o 
   3  10   1       12.33       16.62     11.84 o 
   4  10   1       63.95       58.35     15.69 o 
  -3  11   1        0.65      -11.43     10.93 o 
  -2  11   1       53.92       53.46     25.44 o 
  -1  11   1       32.06       25.68     14.76 o 
   0  11   1      219.65      203.24     25.56 o 
   1  11   1        6.28       -3.62     11.98 o 
   2  11   1       70.21       56.68     21.00 o 
   3  11   1        0.22        0.35     12.10 o 
  -8   0   2      376.84      415.07     37.93 o 
  -6   0   2      664.59      720.64     40.08 o 
  -4   0   2      588.72      553.93     27.53 o 
  -2   0   2     1410.25     1562.44     33.55 o 
   0   0   2     7263.31     7419.65    164.69 o 
   2   0   2     2216.17     2250.94     22.22 o 
   4   0   2      225.34      226.61      8.82 o 
   6   0   2      826.94      736.74     40.34 o 
   8   0   2       63.59       45.35     20.34 o 
  -9   1   2       42.28       11.31     14.50 o 
  -8   1   2       20.74       19.01     13.35 o 
  -7   1   2      777.44      764.94     32.20 o 
  -6   1   2        5.59       -3.57      5.92 o 
  -5   1   2     1423.91     1375.70     35.12 o 
  -4   1   2      391.52      408.10     28.73 o 
  -3   1   2       71.63      106.90      8.78 o 
  -2   1   2     9280.11     9839.56    111.03 o 
  -1   1   2    15966.13    15900.19    221.34 o 
   0   1   2     1864.43     1933.40     18.50 o 
   1   1   2       21.19       15.93      2.94 o 
   2   1   2     1390.15     1458.46     13.94 o 
   3   1   2      106.59       80.77      4.94 o 
   4   1   2      146.47      140.23      5.54 o 
   5   1   2      321.88      320.40     11.39 o 
   6   1   2        3.07       -0.69      5.82 o 
   7   1   2      357.47      324.57     21.69 o 
   8   1   2        0.00       -5.72     10.35 o 
   9   1   2        4.84       -6.14     13.36 o 
  -9   2   2        0.68      -10.89     12.56 o 
  -8   2   2       56.34       37.63     15.07 o 
  -7   2   2      106.89      124.99     18.85 o 
  -6   2   2      552.44      512.74     18.88 o 
  -5   2   2      187.72      193.51     13.72 o 
  -4   2   2      370.83      311.36     12.80 o 
  -3   2   2        0.94        0.27      3.55 o 
  -2   2   2      514.84      521.67     12.02 o 
  -1   2   2      958.82      960.15     21.34 o 
   0   2   2      147.51      148.26      5.00 o 
   1   2   2       50.61       72.80      6.08 o 
   2   2   2     6631.52     6716.05     64.07 o 
   3   2   2        0.43       -4.47      2.98 o 
   4   2   2     1297.55     1186.27     20.41 o 
   5   2   2      451.84      466.91     14.41 o 
   6   2   2      700.85      705.28     32.47 o 
   7   2   2       23.79       22.27      9.34 o 
   8   2   2      303.17      319.68     53.45 o 
  -8   3   2       68.06       57.24     22.82 o 
  -7   3   2       32.11       15.80     15.93 o 
  -6   3   2        0.53       -3.68      7.32 o 
  -5   3   2     1314.86     1323.74     24.55 o 
  -4   3   2        5.60       -2.12      4.09 o 
  -3   3   2     3537.88     3697.15     31.02 o 
  -2   3   2      296.01      318.32      7.56 o 
  -1   3   2     4977.02     5047.72     42.06 o 
   0   3   2       32.20       37.28      4.08 o 
   1   3   2       20.79       26.62      2.53 o 
   2   3   2     1807.82     1922.74     28.89 o 
   3   3   2     2651.40     2782.38     31.05 o 
   4   3   2        1.91       -4.06      3.99 o 
   5   3   2      146.39      172.11     11.89 o 
   6   3   2       37.50       38.49      7.91 o 
   7   3   2      108.37      129.67     15.28 o 
   8   3   2       42.06       41.82     15.83 o 
  -8   4   2      215.24      237.25     26.27 o 
  -7   4   2       36.49       34.04     16.04 o 
  -6   4   2       42.10       34.12      8.17 o 
  -5   4   2       29.24       32.39      7.36 o 
  -4   4   2      603.90      576.09     12.96 o 
  -3   4   2       51.48       42.83      5.16 o 
  -2   4   2     2953.30     2903.80     23.24 o 
  -1   4   2      380.87      424.20      8.43 o 
   0   4   2       90.33       75.29      4.72 o 
   1   4   2     1268.21     1372.50     14.01 o 
   2   4   2     1741.65     1768.11     24.38 o 
   3   4   2      293.66      291.56      8.75 o 
   4   4   2     2028.38     1994.53     38.44 o 
   5   4   2      685.65      637.63     18.20 o 
   6   4   2       78.09       77.45     10.14 o 
   7   4   2        5.31       -3.67      8.15 o 
   8   4   2       23.55       15.61     10.64 o 
  -8   5   2        1.55        9.76     13.32 o 
  -7   5   2      197.53      182.37     18.33 o 
  -6   5   2        2.87        0.95      6.30 o 
  -5   5   2      138.26      135.47     13.56 o 
  -4   5   2       90.67       67.56      8.32 o 
  -3   5   2      511.37      483.75     11.58 o 
  -2   5   2      664.65      701.50     11.86 o 
  -1   5   2     1425.24     1433.05     22.23 o 
   0   5   2      181.06      163.46      8.50 o 
   1   5   2       22.87       13.85      3.40 o 
   2   5   2       11.94        9.22      2.86 o 
   3   5   2     1249.25     1265.46     18.69 o 
   4   5   2        3.95        5.23      5.59 o 
   5   5   2        4.56       -2.83      5.69 o 
   6   5   2        1.46        0.62      6.63 o 
   7   5   2      128.53      148.33     17.33 o 
   8   5   2        0.30       12.06     11.49 o 
  -7   6   2        1.98        3.17     11.63 o 
  -6   6   2       79.26       67.43     10.70 o 
  -5   6   2        0.45       -1.96      5.83 o 
  -4   6   2        4.98        1.84      5.82 o 
  -3   6   2       81.43       79.11      7.43 o 
  -2   6   2     1211.13     1201.05     17.06 o 
  -1   6   2      268.81      248.10      7.94 o 
   0   6   2      220.27      215.71      7.58 o 
   1   6   2       37.80       32.87      4.65 o 
   2   6   2     1138.15     1144.60     21.00 o 
   3   6   2        1.41       -4.64      4.99 o 
   4   6   2      225.11      240.18     13.47 o 
   5   6   2      934.85      952.35     24.19 o 
   6   6   2      426.97      446.93     18.42 o 
   7   6   2        0.06      -10.24      7.77 o 
  -7   7   2        0.58      -13.07      8.71 o 
  -6   7   2        0.29       -8.35      8.38 o 
  -5   7   2     1088.51     1184.40     33.26 o 
  -4   7   2      255.57      271.99     18.69 o 
  -3   7   2     1134.04     1132.14     24.23 o 
  -2   7   2        6.09        5.97      4.36 o 
  -1   7   2      269.78      256.65      8.89 o 
   0   7   2       21.01       13.65      4.64 o 
   1   7   2      338.99      360.15     14.18 o 
   2   7   2       48.60       47.78      9.07 o 
   3   7   2      917.67      946.79     22.25 o 
   4   7   2       66.50       51.70      9.30 o 
   5   7   2        8.82       10.70      7.38 o 
   6   7   2        7.42       -0.48      7.96 o 
   7   7   2       68.13       60.27     13.68 o 
  -6   8   2      104.08      120.58     16.90 o 
  -5   8   2      127.34      149.14     17.59 o 
  -4   8   2       41.84       37.73     11.19 o 
  -3   8   2      129.77      150.55     22.37 o 
  -2   8   2      443.21      452.46     16.33 o 
  -1   8   2       54.92       57.24     10.31 o 
   0   8   2      643.58      637.45     15.82 o 
   1   8   2      119.87       95.64      9.40 o 
   2   8   2      201.52      230.47     13.18 o 
   3   8   2       58.88       64.73      8.95 o 
   4   8   2      429.66      409.63     17.03 o 
   5   8   2       67.29       62.22     11.48 o 
   6   8   2       73.58       55.63     13.87 o 
  -6   9   2       32.96       18.52     12.52 o 
  -5   9   2      106.81      120.47     17.23 o 
  -4   9   2        6.95       -2.72      9.90 o 
  -3   9   2        1.35       -2.22      8.58 o 
  -2   9   2        5.29        2.66      7.37 o 
  -1   9   2      241.68      248.02     14.27 o 
   0   9   2       16.96       10.78      7.27 o 
   1   9   2      272.68      262.17     13.90 o 
   2   9   2       33.17       19.52      9.21 o 
   3   9   2      143.79      171.66     21.48 o 
   4   9   2        0.11       -6.25      9.38 o 
   5   9   2        1.43        0.31     11.44 o 
  -5  10   2        5.27       -8.15     11.32 o 
  -4  10   2        1.34       -6.33      9.75 o 
  -3  10   2        4.87       -1.79      9.59 o 
  -2  10   2       48.44       42.16     10.49 o 
  -1  10   2        0.53       -9.29     11.04 o 
   0  10   2      227.02      265.23     30.90 o 
   1  10   2       83.26       95.07     13.92 o 
   2  10   2      280.67      258.49     49.47 o 
   3  10   2       16.01       18.74     12.92 o 
   4  10   2        7.74       17.21     12.82 o 
  -3  11   2       51.96       60.94     27.59 o 
  -2  11   2       19.26        7.49     18.98 o 
  -1  11   2      341.54      341.96     26.25 o 
   0  11   2        5.71        0.92     12.44 o 
   1  11   2       36.40       33.32     19.91 o 
   2  11   2        2.58        2.97     11.85 o 
   3  11   2       28.05       13.04     13.41 o 
  -9   0   3       77.96       53.96     26.80 o 
  -7   0   3      704.32      725.28     45.28 o 
  -5   0   3      503.38      435.87     28.35 o 
  -3   0   3       27.72       38.72      9.77 o 
  -1   0   3     5457.42     5386.18     64.52 o 
   1   0   3     6011.66     6420.15     53.60 o 
   3   0   3     1911.79     1968.48     23.77 o 
   5   0   3       50.28       57.09     10.22 o 
   7   0   3      189.63      173.77     29.31 o 
  -9   1   3        0.08      -11.84     12.60 o 
  -8   1   3      186.39      163.23     27.69 o 
  -7   1   3       20.02       10.18     11.26 o 
  -6   1   3      483.32      464.31     23.09 o 
  -5   1   3        1.76       -5.36      6.42 o 
  -4   1   3      748.82      664.74     21.30 o 
  -3   1   3      100.75       75.48     12.65 o 
  -2   1   3    12778.45    13022.16    424.83 o 
  -1   1   3     7297.98     7317.49     63.20 o 
   0   1   3     7109.27     7433.64     77.91 o 
   1   1   3    32158.81    32563.87    174.44 o 
   2   1   3       43.54       40.91      3.50 o 
   3   1   3      296.96      277.24      8.21 o 
   4   1   3     1102.80     1113.00     16.04 o 
   5   1   3      194.91      202.01     10.23 o 
   6   1   3      218.86      232.89     20.49 o 
   7   1   3       12.33       11.57      8.30 o 
   8   1   3       45.21       39.27     14.67 o 
  -9   2   3       67.34       62.47     25.21 o 
  -8   2   3       36.07       -3.68     16.79 o 
  -7   2   3        9.59        0.00     10.36 o 
  -6   2   3       67.69       78.02     10.92 o 
  -5   2   3      401.93      408.42     19.99 o 
  -4   2   3      390.78      447.42     19.31 o 
  -3   2   3      232.29      236.17     11.61 o 
  -2   2   3      316.72      311.71      8.88 o 
  -1   2   3      291.00      279.63      6.40 o 
   0   2   3        4.50        0.74      3.69 o 
   1   2   3      109.30      116.40      5.62 o 
   2   2   3       36.97       25.28      4.35 o 
   3   2   3     1783.39     1837.38     23.63 o 
   4   2   3       87.95       95.73     11.05 o 
   5   2   3      832.76      873.21     19.45 o 
   6   2   3       36.72       29.29      8.76 o 
   7   2   3      387.74      388.98     19.07 o 
   8   2   3        2.70       -3.41     11.61 o 
  -8   3   3       69.80       76.05     37.41 o 
  -7   3   3        3.67       -0.40      7.16 o 
  -6   3   3      876.80      885.49     29.43 o 
  -5   3   3       57.90       67.76     13.17 o 
  -4   3   3     2190.30     2258.55     33.89 o 
  -3   3   3      441.08      505.56     14.10 o 
  -2   3   3     1878.11     1865.96     38.63 o 
  -1   3   3      234.37      221.91      5.83 o 
   0   3   3      848.20      828.88     10.29 o 
   1   3   3     1190.11     1190.25     20.26 o 
   2   3   3     3574.84     3802.43     29.07 o 
   3   3   3        0.17       -4.17      3.42 o 
   4   3   3      166.66      157.24      9.90 o 
   5   3   3      149.22      154.26     12.94 o 
   6   3   3      284.16      288.80     13.55 o 
   7   3   3       26.99       12.05      8.58 o 
   8   3   3       39.55       21.95     11.30 o 
  -8   4   3       18.46       21.74     16.74 o 
  -7   4   3      230.95      225.83     35.33 o 
  -6   4   3        2.65       -4.82      6.86 o 
  -5   4   3      405.51      422.80     12.56 o 
  -4   4   3        5.04        1.67      3.85 o 
  -3   4   3       68.61       49.39      6.81 o 
  -2   4   3       57.45       64.93      5.68 o 
  -1   4   3     2841.38     2921.77     26.43 o 
   0   4   3        4.11        4.05      2.58 o 
   1   4   3     1472.09     1486.25     14.58 o 
   2   4   3      254.71      258.26      7.93 o 
   3   4   3      405.46      382.95      9.06 o 
   4   4   3        6.70       -0.67      4.64 o 
   5   4   3      333.99      335.86     15.70 o 
   6   4   3       31.65       24.25      7.80 o 
   7   4   3      170.09      220.71     19.65 o 
   8   4   3       28.23       21.88     11.39 o 
  -8   5   3       97.79      163.23     36.77 o 
  -7   5   3        4.31       -5.39      8.66 o 
  -6   5   3      165.88      215.62     17.68 o 
  -5   5   3       11.19        2.94      5.73 o 
  -4   5   3      431.02      411.76     11.80 o 
  -3   5   3      502.28      544.60     12.88 o 
  -2   5   3     1684.93     1615.58     18.14 o 
  -1   5   3      309.77      328.67      9.09 o 
   0   5   3     3471.39     3505.60     27.03 o 
   1   5   3     1426.84     1579.05     16.77 o 
   2   5   3      153.98      122.81     12.91 o 
   3   5   3        4.87        2.95      3.79 o 
   4   5   3      938.40      897.38     21.03 o 
   5   5   3        1.82       -7.88      6.43 o 
   6   5   3      138.99      148.30     13.61 o 
   7   5   3        6.14        2.84      9.62 o 
   8   5   3       30.65       13.24     13.99 o 
  -7   6   3        9.61       -1.84     11.86 o 
  -6   6   3        1.05        1.35      8.34 o 
  -5   6   3      194.64      225.51     34.33 o 
  -4   6   3      390.20      369.95     14.11 o 
  -3   6   3       44.03       42.98      6.24 o 
  -2   6   3       75.34       98.15      6.68 o 
  -1   6   3      333.42      305.47      8.73 o 
   0   6   3        8.32        5.08      3.67 o 
   1   6   3      322.39      334.41      8.74 o 
   2   6   3       12.91        5.51      4.47 o 
   3   6   3      437.51      417.38     14.52 o 
   4   6   3       51.93       43.20     13.63 o 
   5   6   3      485.18      511.72     18.36 o 
   6   6   3      130.26      141.16     14.63 o 
   7   6   3      148.13      191.43     16.84 o 
  -7   7   3       10.05        5.75     13.02 o 
  -6   7   3      207.60      217.43     20.09 o 
  -5   7   3       75.69       81.86     13.80 o 
  -4   7   3      942.85      900.83     27.92 o 
  -3   7   3      176.97      189.52     16.41 o 
  -2   7   3      749.83      732.54     16.55 o 
  -1   7   3        4.49       -1.09      4.42 o 
   0   7   3      309.18      305.05      9.47 o 
   1   7   3        8.35        3.56      4.74 o 
   2   7   3     1159.46     1141.57     22.82 o 
   3   7   3       17.31       13.37      6.72 o 
   4   7   3        1.12       -0.33      6.52 o 
   5   7   3       26.96       28.33      8.60 o 
   6   7   3      126.04      163.87     15.81 o 
   7   7   3       18.57       23.11     10.04 o 
  -6   8   3       54.22       41.77     13.22 o 
  -5   8   3      197.57      204.05     36.59 o 
  -4   8   3      147.87      146.46     16.81 o 
  -3   8   3       93.87       97.12     16.47 o 
  -2   8   3       32.31       23.42      7.76 o 
  -1   8   3      234.95      246.08     11.24 o 
   0   8   3        1.75       -1.48      6.14 o 
   1   8   3        8.94        5.16      6.38 o 
   2   8   3       14.43       14.06      6.85 o 
   3   8   3      378.32      352.83     15.27 o 
   4   8   3        2.04       -5.54      6.72 o 
   5   8   3      264.51      309.37     18.20 o 
   6   8   3       11.51       11.44      9.37 o 
  -6   9   3       91.47      103.30     17.56 o 
  -5   9   3        0.93      -12.51      9.18 o 
  -4   9   3      184.51      194.68     25.88 o 
  -3   9   3      105.67       99.20     22.59 o 
  -2   9   3       55.81       42.25      9.66 o 
  -1   9   3        1.15       -4.96      6.40 o 
   0   9   3      202.36      223.27     15.53 o 
   1   9   3       16.49        9.88      7.30 o 
   2   9   3      288.26      294.46     25.70 o 
   3   9   3       19.82       11.71      9.15 o 
   4   9   3      424.50      449.06     28.78 o 
   5   9   3       23.36       26.39     13.76 o 
  -4  10   3        4.64       -1.03     10.24 o 
  -3  10   3       30.31       18.89     10.50 o 
  -2  10   3        4.72        0.12      7.92 o 
  -1  10   3      129.23      132.91     17.70 o 
   0  10   3       32.33       15.21     10.56 o 
   1  10   3      170.39      189.82     17.57 o 
   2  10   3        4.09        9.84     10.58 o 
   3  10   3      171.37      162.38     22.44 o 
   4  10   3       66.11       81.63     18.21 o 
  -3  11   3        1.23        4.41     13.00 o 
  -2  11   3      192.96      203.11     39.48 o 
  -1  11   3        1.97       -8.26     11.74 o 
   0  11   3      244.96      228.25     26.41 o 
   1  11   3       12.95       -2.62     19.24 o 
   2  11   3       72.12       85.03     17.99 o 
   3  11   3        1.75       -4.39     11.58 o 
  -8   0   4      559.84      497.35     41.34 o 
  -6   0   4      102.66      122.29     23.42 o 
  -4   0   4       16.69        3.91      8.74 o 
  -2   0   4     6917.80     7092.08     89.43 o 
   0   0   4       74.87       61.63      6.82 o 
   2   0   4     2442.56     2497.95     32.77 o 
   4   0   4      426.42      421.07     14.30 o 
   6   0   4       45.93       39.00     12.84 o 
   8   0   4       99.07       82.44     25.41 o 
  -9   1   4       28.08       14.44     22.52 o 
  -8   1   4        8.72        5.40     12.31 o 
  -7   1   4      291.17      264.69     22.25 o 
  -6   1   4       18.37       14.94     13.05 o 
  -5   1   4     1180.91     1145.22     31.76 o 
  -4   1   4       15.39       18.58     10.27 o 
  -3   1   4     1544.75     1513.35     28.07 o 
  -2   1   4     1721.70     1630.30     24.56 o 
  -1   1   4       69.70       75.41      9.41 o 
   0   1   4      828.86      896.82     29.68 o 
   1   1   4    21868.08    21994.37    132.51 o 
   2   1   4     1730.52     1853.87     17.34 o 
   3   1   4     2436.68     2425.68     22.57 o 
   4   1   4        4.44       -0.90      3.18 o 
   5   1   4      482.74      463.24     11.77 o 
   6   1   4       92.71      100.22     18.33 o 
   7   1   4       70.13       74.33     12.07 o 
   8   1   4       32.57       12.32     12.17 o 
  -9   2   4        0.00        0.35     17.09 o 
  -8   2   4       10.45       -1.70     10.65 o 
  -7   2   4      102.94       88.34     22.92 o 
  -6   2   4      343.44      319.28     19.68 o 
  -5   2   4       18.98       13.68      8.59 o 
  -4   2   4      363.62      320.78     15.42 o 
  -3   2   4     1953.47     2147.35     65.77 o 
  -2   2   4       67.85       60.23      5.62 o 
  -1   2   4       36.36       39.98      6.93 o 
   0   2   4      253.33      245.78      6.48 o 
   1   2   4        3.26        1.41      2.12 o 
   2   2   4     1284.08     1244.02     13.90 o 
   3   2   4        2.84       -3.26      2.48 o 
   4   2   4      291.26      271.08     10.47 o 
   5   2   4       31.96       24.71      6.26 o 
   6   2   4      639.63      635.12     22.10 o 
   7   2   4       10.17       -4.53      7.30 o 
   8   2   4       11.07        6.92      9.68 o 
  -8   3   4        7.04       -7.06     11.16 o 
  -7   3   4      237.25      260.19     19.11 o 
  -6   3   4      130.33      119.52     13.37 o 
  -5   3   4      515.49      441.70     20.41 o 
  -4   3   4        0.08       -4.21      4.59 o 
  -3   3   4     6280.48     6964.69    143.59 o 
  -2   3   4      469.85      502.85     18.59 o 
  -1   3   4     2151.71     2026.40     47.95 o 
   0   3   4       12.10        9.14      2.91 o 
   1   3   4     4110.96     4055.82     47.37 o 
   2   3   4      123.84      141.18     10.48 o 
   3   3   4      210.52      165.16      8.18 o 
   4   3   4      188.74      172.32     14.02 o 
   5   3   4      514.62      493.10     15.68 o 
   6   3   4       44.20       51.24     10.85 o 
   7   3   4       87.32       67.19     12.99 o 
   8   3   4        2.37      -11.39      9.09 o 
  -8   4   4      250.25      321.08     30.37 o 
  -7   4   4        1.95        9.96      8.95 o 
  -6   4   4      276.95      278.24     15.51 o 
  -5   4   4        1.74       -5.77      4.42 o 
  -4   4   4      421.34      412.90     12.66 o 
  -3   4   4      765.40      812.96     24.91 o 
  -2   4   4     1327.35     1317.05     28.66 o 
  -1   4   4       15.22       11.00      2.79 o 
   0   4   4        3.02        1.00      3.37 o 
   1   4   4      100.05      102.28      6.79 o 
   2   4   4      620.07      595.41     27.79 o 
   3   4   4        0.13       -3.08      2.80 o 
   4   4   4      326.83      298.47     12.26 o 
   5   4   4      112.19      108.59     10.98 o 
   6   4   4       68.94       59.17     10.51 o 
   7   4   4        7.52       11.63      9.67 o 
   8   4   4       51.75       42.54     13.19 o 
  -8   5   4        1.79        8.81     20.90 o 
  -7   5   4      292.10      346.75     40.34 o 
  -6   5   4        1.64       -5.87      6.59 o 
  -5   5   4       27.64       25.37      8.41 o 
  -4   5   4       39.68       36.67      6.20 o 
  -3   5   4      705.89      709.04     14.09 o 
  -2   5   4       54.33       61.12      7.35 o 
  -1   5   4     1853.21     1832.36     18.45 o 
   0   5   4       58.31       57.80      5.27 o 
   1   5   4     1718.04     1685.26     20.83 o 
   2   5   4      447.43      410.48     11.74 o 
   3   5   4     1093.15     1061.40     21.51 o 
   4   5   4        0.22       -6.12      4.80 o 
   5   5   4      831.08      844.48     22.27 o 
   6   5   4      101.87      119.65     14.82 o 
   7   5   4       81.56       81.01     14.34 o 
  -7   6   4        2.77       -3.91     11.65 o 
  -6   6   4      162.38      197.11     23.53 o 
  -5   6   4        9.83        0.48      7.82 o 
  -4   6   4        9.74        2.71      7.35 o 
  -3   6   4       43.32       57.15      7.81 o 
  -2   6   4      563.90      519.27     13.44 o 
  -1   6   4      336.07      313.59     10.52 o 
   0   6   4      830.53      891.21     13.98 o 
   1   6   4       63.81       69.53      5.67 o 
   2   6   4      169.82      163.11     15.99 o 
   3   6   4       31.45       24.87      6.81 o 
   4   6   4        1.28       -0.07      6.30 o 
   5   6   4       95.65       96.38     15.68 o 
   6   6   4      839.98      851.76     24.87 o 
   7   6   4       40.93       37.89     12.36 o 
  -7   7   4      136.25      162.70     24.82 o 
  -6   7   4        3.08       -2.63     11.18 o 
  -5   7   4      263.99      281.29     21.29 o 
  -4   7   4       25.55        3.31      8.83 o 
  -3   7   4     1486.34     1462.01     33.59 o 
  -2   7   4      168.39      187.68     10.94 o 
  -1   7   4      735.51      736.36     16.53 o 
   0   7   4       58.57       67.81     10.49 o 
   1   7   4      811.80      745.42     19.44 o 
   2   7   4       26.64       28.70      6.65 o 
   3   7   4        2.06       -3.93      5.49 o 
   4   7   4       31.14       10.90      6.97 o 
   5   7   4      200.49      228.79     16.97 o 
   6   7   4        0.34       -0.80      8.41 o 
   7   7   4       59.48       69.30     14.09 o 
  -6   8   4      188.13      247.48     53.54 o 
  -5   8   4        3.34       -6.10      8.02 o 
  -4   8   4      764.00      812.08     28.08 o 
  -3   8   4      391.66      362.43     19.56 o 
  -2   8   4        1.84       -7.60      5.06 o 
  -1   8   4        0.40       -3.95      4.71 o 
   0   8   4      115.78      129.57     12.34 o 
   1   8   4        1.45       -5.57      5.79 o 
   2   8   4      294.23      363.82     60.26 o 
   3   8   4        1.33      -10.40      6.93 o 
   4   8   4       16.61        8.80      9.21 o 
   5   8   4       11.34        2.42      9.56 o 
   6   8   4       43.60       39.74     10.93 o 
  -5   9   4       31.81       19.99     23.45 o 
  -4   9   4        1.06       -3.53      9.08 o 
  -3   9   4      271.78      277.30     19.96 o 
  -2   9   4      260.85      250.63     15.95 o 
  -1   9   4      224.41      228.21     24.12 o 
   0   9   4       10.74        2.20      6.88 o 
   1   9   4      276.62      284.16     15.60 o 
   2   9   4      246.84      225.97     22.81 o 
   3   9   4      298.90      303.92     19.17 o 
   4   9   4       97.93      102.44     14.93 o 
   5   9   4      202.15      265.25     39.91 o 
  -4  10   4        5.43       -5.24     10.30 o 
  -3  10   4        0.02       -4.80      9.57 o 
  -2  10   4      121.69      102.46     15.99 o 
  -1  10   4        3.75       -5.09      9.17 o 
   0  10   4        7.45       12.79      8.23 o 
   1  10   4        0.32       -2.96      6.99 o 
   2  10   4      274.43      328.77     26.50 o 
   3  10   4       41.81       42.65     15.08 o 
   4  10   4       28.65       20.58     13.96 o 
  -3  11   4      199.94      178.69     27.64 o 
  -2  11   4       14.01        1.99     18.65 o 
  -1  11   4       51.31       53.48     21.45 o 
   0  11   4       36.27       21.50     15.90 o 
   1  11   4      260.51      342.98     30.17 o 
   2  11   4        0.01      -10.09     10.96 o 
  -7   0   5     1085.26     1083.14     53.93 o 
  -5   0   5      111.53      103.38     19.01 o 
  -3   0   5     9849.07     9487.09    122.13 o 
  -1   0   5     5402.19     5342.19     70.02 o 
   1   0   5     6231.99     6620.10     59.96 o 
   3   0   5     3896.81     4205.16     51.38 o 
   5   0   5      173.71      187.70     14.34 o 
   7   0   5        6.51        2.75     14.18 o 
  -9   1   5        1.31        3.18     12.59 o 
  -8   1   5       72.57       97.75     26.07 o 
  -7   1   5      185.49      180.36     31.00 o 
  -6   1   5      372.76      361.15     29.45 o 
  -5   1   5        1.03       -5.91      6.31 o 
  -4   1   5     1175.58     1215.54     28.74 o 
  -3   1   5       87.61       78.78      9.23 o 
  -2   1   5     2169.16     2138.96     38.82 o 
  -1   1   5       12.71       14.15      4.34 o 
   0   1   5      235.29      217.42      6.45 o 
   1   1   5     7135.30     7508.59     52.58 o 
   2   1   5     9252.01     9738.34     53.26 o 
   3   1   5      251.48      220.77      7.51 o 
   4   1   5      806.08      735.79     15.19 o 
   5   1   5      496.33      492.95     14.21 o 
   6   1   5      416.33      416.30     17.94 o 
   7   1   5       50.11       41.05     10.21 o 
   8   1   5      147.95      170.35     24.32 o 
  -9   2   5       41.53       56.91     18.17 o 
  -8   2   5       57.51       52.93     31.02 o 
  -7   2   5       13.71       28.46     14.24 o 
  -6   2   5      265.66      290.44     23.79 o 
  -5   2   5      840.84      859.51     35.04 o 
  -4   2   5      230.32      237.94     13.86 o 
  -3   2   5      708.12      634.31     18.46 o 
  -2   2   5     2349.50     2558.48     68.43 o 
  -1   2   5      473.61      456.61      8.73 o 
   0   2   5       51.34       50.54      4.09 o 
   1   2   5     3005.37     2975.64     22.85 o 
   2   2   5     1030.62     1178.35     13.82 o 
   3   2   5      894.58      876.91     13.11 o 
   4   2   5      487.34      501.50     11.20 o 
   5   2   5      526.88      524.67     15.71 o 
   6   2   5       51.54       47.83     10.51 o 
   7   2   5       27.82       19.08      9.37 o 
   8   2   5       39.66       23.82     13.69 o 
  -8   3   5        5.24       -2.98     11.86 o 
  -7   3   5      116.60      139.48     15.29 o 
  -6   3   5      750.26      710.24     28.37 o 
  -5   3   5       62.73       68.97     14.31 o 
  -4   3   5      468.23      462.99     17.90 o 
  -3   3   5        8.26       13.10      5.12 o 
  -2   3   5     2901.50     2967.43     30.28 o 
  -1   3   5      599.41      609.52     18.81 o 
   0   3   5     1814.17     1783.12     18.37 o 
   1   3   5     1027.40     1086.20     16.27 o 
   2   3   5     3530.72     3397.68     47.76 o 
   3   3   5        9.29        4.90      4.30 o 
   4   3   5      882.24      883.56     24.33 o 
   5   3   5       25.06       21.41      6.89 o 
   6   3   5      132.29      140.06     14.85 o 
   7   3   5       13.79        3.63      8.34 o 
   8   3   5       33.27       31.08     11.82 o 
  -8   4   5        2.70       12.55     19.64 o 
  -7   4   5      602.93      571.76     23.21 o 
  -6   4   5        0.02       -7.00      6.72 o 
  -5   4   5      158.15      156.86     18.91 o 
  -4   4   5       71.47       71.03      8.83 o 
  -3   4   5     1539.73     1520.99     29.96 o 
  -2   4   5       38.43       43.54      5.26 o 
  -1   4   5      419.98      373.36     16.44 o 
   0   4   5      456.28      446.55     12.34 o 
   1   4   5       90.23       93.93      7.19 o 
   2   4   5       48.33       37.56      7.09 o 
   3   4   5        1.98       -4.23      2.82 o 
   4   4   5       87.81       93.67      9.48 o 
   5   4   5      166.09      177.84     13.14 o 
   6   4   5      104.34       83.56     11.12 o 
   7   4   5      108.19      128.25     20.57 o 
   8   4   5        0.99       -4.84     10.55 o 
  -8   5   5      138.03      147.83     34.81 o 
  -7   5   5       14.85        1.37     15.34 o 
  -6   5   5      168.48      182.31     29.55 o 
  -5   5   5        5.72        5.04      9.26 o 
  -4   5   5       50.71       41.31      7.00 o 
  -3   5   5      260.38      256.42     10.77 o 
  -2   5   5      836.31      810.16     26.48 o 
  -1   5   5       14.38        8.20      6.07 o 
   0   5   5     3084.91     3156.38     32.24 o 
   1   5   5        4.98        5.74      3.79 o 
   2   5   5      931.20      854.61     16.90 o 
   3   5   5       25.76       20.43      6.17 o 
   4   5   5      214.05      221.36     13.78 o 
   5   5   5        5.77        2.44      6.32 o 
   6   5   5     1024.31     1047.92     41.40 o 
   7   5   5       12.16       -1.43      8.64 o 
  -7   6   5      125.50      192.65     25.76 o 
  -6   6   5       80.00       78.58     23.45 o 
  -5   6   5      262.76      298.83     23.47 o 
  -4   6   5       23.30       21.35      8.50 o 
  -3   6   5        9.06        8.38      5.79 o 
  -2   6   5      120.82      161.76     16.74 o 
  -1   6   5      927.29      975.80     21.13 o 
   0   6   5        3.04        1.42      4.78 o 
   1   6   5     1275.63     1287.08     19.77 o 
   2   6   5        3.07        5.60      4.55 o 
   3   6   5       12.98        8.19      5.97 o 
   4   6   5        1.59       -5.11      5.65 o 
   5   6   5      242.07      265.67     14.62 o 
   6   6   5      135.87      147.72     14.52 o 
   7   6   5      183.02      209.14     31.26 o 
  -7   7   5        7.31        9.75     14.29 o 
  -6   7   5      121.32      108.65     22.24 o 
  -5   7   5       17.97       -0.39     10.80 o 
  -4   7   5       33.26       35.70     13.61 o 
  -3   7   5        5.79       12.10      6.71 o 
  -2   7   5     2390.18     2401.43     43.09 o 
  -1   7   5       67.11       67.30      7.87 o 
   0   7   5      717.45      729.71     19.54 o 
   1   7   5      327.85      318.09     13.84 o 
   2   7   5      129.27      134.23     11.43 o 
   3   7   5        1.32       -8.28      5.52 o 
   4   7   5      296.45      320.78     14.82 o 
   5   7   5        1.68       -3.86      6.59 o 
   6   7   5       54.10       49.31     10.73 o 
  -6   8   5       14.43        2.39     12.45 o 
  -5   8   5       54.39       56.95     16.72 o 
  -4   8   5       91.73       91.70     14.19 o 
  -3   8   5      356.25      391.78     19.41 o 
  -2   8   5      332.75      316.30     13.06 o 
  -1   8   5      189.96      209.89     12.61 o 
   0   8   5        0.04       -6.77      5.88 o 
   1   8   5      365.52      335.90     14.92 o 
   2   8   5      180.76      199.03     17.27 o 
   3   8   5       19.78       26.37      9.85 o 
   4   8   5      108.28       95.00     14.71 o 
   5   8   5       11.17       11.46     10.72 o 
   6   8   5        1.10        4.64     10.05 o 
  -5   9   5        4.35       -9.78     14.16 o 
  -4   9   5      182.44      217.89     73.67 o 
  -3   9   5        5.75       -1.93      8.84 o 
  -2   9   5      196.11      241.63     16.91 o 
  -1   9   5        5.25       -4.25      6.55 o 
   0   9   5       31.64       28.13     12.48 o 
   1   9   5       58.54       39.74      9.00 o 
   2   9   5      895.36      893.22     64.64 o 
   3   9   5       14.78       21.84     10.28 o 
   4   9   5      206.44      273.16     34.26 o 
   5   9   5       57.55       68.97     14.38 o 
  -4  10   5        1.22        7.58     15.28 o 
  -3  10   5      132.01      110.94     20.50 o 
  -2  10   5        1.36       -9.62      9.58 o 
  -1  10   5       13.90        4.17      9.80 o 
   0  10   5       29.52       29.61      9.80 o 
   1  10   5       35.56       39.86     12.60 o 
   2  10   5        0.13        3.42      8.96 o 
   3  10   5      115.64       88.24     21.42 o 
   4  10   5        3.45       -0.44     12.14 o 
  -3  11   5        3.23        3.06     15.45 o 
  -2  11   5      169.38      154.84     25.19 o 
  -1  11   5        9.18       -0.81     10.32 o 
   0  11   5       63.76       67.98     18.38 o 
   1  11   5        8.66       18.41     12.55 o 
   2  11   5       82.15       99.75     19.76 o 
  -4   0   6     7685.02     7222.59    111.16 o 
  -2   0   6      156.82      168.53     12.82 o 
   0   0   6     2963.25     2806.43     34.96 o 
   2   0   6      894.81     1013.86     22.56 o 
   4   0   6      569.35      559.24     19.74 o 
   6   0   6       22.15       17.43      8.86 o 
   8   0   6      270.79      329.58     43.66 o 
  -9   1   6       83.04       92.95     25.51 o 
  -8   1   6       15.76       18.90     12.84 o 
  -7   1   6        1.06        1.05     10.25 o 
  -6   1   6      185.57      161.81     18.36 o 
  -5   1   6      706.10      635.22     23.41 o 
  -4   1   6      347.97      325.41     22.95 o 
  -3   1   6     3862.05     3805.07     48.00 o 
  -2   1   6      688.80      723.68     14.64 o 
  -1   1   6      109.19      106.63      7.41 o 
   0   1   6      280.47      284.37      7.68 o 
   1   1   6     1783.32     1785.86     31.12 o 
   2   1   6     3418.25     3575.29     31.34 o 
   3   1   6     2213.48     2166.10     25.26 o 
   4   1   6      123.60      123.51      8.52 o 
   5   1   6      528.49      537.63     15.09 o 
   6   1   6      130.83      110.49     26.42 o 
   7   1   6      158.24      159.14     21.15 o 
   8   1   6        2.89        2.52     11.92 o 
  -9   2   6       11.75       18.03     21.96 o 
  -8   2   6       63.50       43.98     20.44 o 
  -7   2   6       28.24       20.89     11.20 o 
  -6   2   6      189.09      204.68     27.21 o 
  -5   2   6      102.38       89.91     23.25 o 
  -4   2   6     1076.32     1093.97     70.42 o 
  -3   2   6     3271.33     3636.76    103.18 o 
  -2   2   6     1917.94     1957.25     34.98 o 
  -1   2   6      661.36      672.42     11.81 o 
   0   2   6     1001.50      951.16     16.23 o 
   1   2   6     7384.44     7822.54     50.01 o 
   2   2   6     2386.48     2498.89     25.91 o 
   3   2   6     1341.31     1336.28     17.69 o 
   4   2   6      675.44      663.44     13.17 o 
   5   2   6      119.88       97.99      9.91 o 
   6   2   6      158.23      177.07     15.67 o 
   7   2   6       57.17       26.05     10.06 o 
   8   2   6       26.70       16.92     14.59 o 
  -8   3   6        4.94       -4.01     11.51 o 
  -7   3   6      130.68      125.28     15.09 o 
  -6   3   6        0.10       -9.43      9.05 o 
  -5   3   6      188.08      190.31     12.92 o 
  -4   3   6       92.22      101.11     16.57 o 
  -3   3   6      321.17      293.85     14.89 o 
  -2   3   6       60.46       74.32      7.88 o 
  -1   3   6     1660.96     1645.12     32.52 o 
   0   3   6        9.52        3.24      2.98 o 
   1   3   6      640.81      578.18      9.97 o 
   2   3   6      503.91      479.48      8.99 o 
   3   3   6     1392.76     1387.45     22.92 o 
   4   3   6       43.40       31.46      6.90 o 
   5   3   6      607.76      613.45     17.87 o 
   6   3   6        0.02        2.29      7.47 o 
   7   3   6       22.13       13.84      9.92 o 
   8   3   6       11.23       -8.62      8.93 o 
  -8   4   6      303.82      399.14     49.19 o 
  -7   4   6        0.87        6.10     10.54 o 
  -6   4   6      498.00      470.97     18.76 o 
  -5   4   6      265.42      260.56     13.42 o 
  -4   4   6      923.19      869.84     20.47 o 
  -3   4   6       69.87       90.56      9.41 o 
  -2   4   6       70.73       44.69     15.97 o 
  -1   4   6       56.15       49.06      9.80 o 
   0   4   6     2489.58     2516.37     52.18 o 
   1   4   6       79.87      106.88      7.73 o 
   2   4   6      340.28      382.43     13.39 o 
   3   4   6        0.02       -6.41      4.28 o 
   4   4   6      566.24      546.67     24.97 o 
   5   4   6       77.63       81.35     10.33 o 
   6   4   6       11.76        2.44      7.06 o 
   7   4   6       32.38       20.35     10.19 o 
   8   4   6       81.19       75.55     15.27 o 
  -8   5   6        2.71       -4.48     12.96 o 
  -7   5   6      213.09      251.51     41.44 o 
  -6   5   6        0.23      -10.46      8.63 o 
  -5   5   6       22.49       28.20      9.92 o 
  -4   5   6       89.17       81.60     14.29 o 
  -3   5   6      365.03      338.98     18.02 o 
  -2   5   6        3.19        6.09      7.73 o 
  -1   5   6     2964.33     2812.03     59.08 o 
   0   5   6        3.67       -3.03      3.86 o 
   1   5   6     1046.59     1077.58     18.73 o 
   2   5   6      114.38      130.91      9.01 o 
   3   5   6       88.59       88.15      9.19 o 
   4   5   6       38.86       29.41      7.46 o 
   5   5   6      875.95      872.74     24.94 o 
   6   5   6      106.35      114.91     12.81 o 
   7   5   6      250.18      321.87     23.63 o 
  -7   6   6        3.08       -8.49     11.67 o 
  -6   6   6      165.29      196.93     24.14 o 
  -5   6   6        1.89       -4.79      9.51 o 
  -4   6   6       19.20       14.76      8.23 o 
  -3   6   6      336.90      306.59     19.07 o 
  -2   6   6     1731.02     1688.10     33.17 o 
  -1   6   6        7.20        2.67      5.30 o 
   0   6   6     1269.86     1288.66     24.94 o 
   1   6   6      550.01      532.22     16.32 o 
   2   6   6       82.22       98.94      8.20 o 
   3   6   6       82.53       64.40      9.04 o 
   4   6   6      170.76      158.82     12.75 o 
   5   6   6        0.05       -9.78      7.02 o 
   6   6   6      168.51      199.00     22.90 o 
   7   6   6        0.99       -8.12     12.43 o 
  -7   7   6      253.17      359.89     33.16 o 
  -6   7   6       52.45       19.93     14.18 o 
  -5   7   6      106.64      116.34     19.71 o 
  -4   7   6        4.16       -8.52      9.49 o 
  -3   7   6      125.84      133.26     14.17 o 
  -2   7   6       20.39        8.41      8.00 o 
  -1   7   6      947.28      987.25     23.43 o 
   0   7   6      155.15      172.24     13.01 o 
   1   7   6      742.19      744.65     20.34 o 
   2   7   6       16.79       22.48      9.59 o 
   3   7   6      100.72       86.68     21.71 o 
   4   7   6       20.31       19.56      8.98 o 
   5   7   6      141.58      159.53     14.64 o 
   6   7   6       26.01       16.10      9.05 o 
  -6   8   6       60.08       51.49     18.07 o 
  -5   8   6       12.08       -2.58     12.18 o 
  -4   8   6      480.40      489.69     29.10 o 
  -3   8   6      269.05      309.48     27.91 o 
  -2   8   6        1.16        7.11      8.39 o 
  -1   8   6      238.51      213.70     14.47 o 
   0   8   6      514.10      478.90     17.62 o 
   1   8   6      440.25      450.21     17.12 o 
   2   8   6       96.87      128.14     14.70 o 
   3   8   6       70.77       47.81     11.48 o 
   4   8   6       95.33       89.18     14.04 o 
   5   8   6        9.90       10.78      9.74 o 
   6   8   6       12.72       16.72     11.41 o 
  -5   9   6      117.28      113.10     21.93 o 
  -4   9   6       15.05       12.62     13.57 o 
  -3   9   6      258.96      300.58     29.42 o 
  -2   9   6        7.34        3.97     12.47 o 
  -1   9   6       25.87       22.36      8.66 o 
   0   9   6        2.31       -7.83      6.18 o 
   1   9   6      413.38      415.36     17.73 o 
   2   9   6      258.13      264.88     25.53 o 
   3   9   6      341.59      313.39     23.34 o 
   4   9   6        0.02       -4.84      9.42 o 
   5   9   6      110.08      108.37     16.59 o 
  -4  10   6      185.23      162.48     26.26 o 
  -3  10   6        1.66        7.89     16.18 o 
  -2  10   6      110.50      102.00     20.77 o 
  -1  10   6        3.49       -6.27      9.46 o 
   0  10   6       23.63       19.60      8.94 o 
   1  10   6       30.78       19.39     10.79 o 
   2  10   6       99.12       66.66     24.95 o 
   3  10   6        0.03       -0.87      9.40 o 
   4  10   6       90.86       69.97     14.05 o 
  -2  11   6       28.99       27.85     17.75 o 
  -1  11   6       54.81       42.13     13.98 o 
   0  11   6       12.76       -0.99     10.52 o 
   1  11   6       71.59       80.30     15.18 o 
   2  11   6        0.08       -5.41     11.60 o 
  -9   0   7       97.13      107.22     25.80 o 
  -7   0   7      140.94      127.23     23.88 o 
  -5   0   7      692.32      726.24     34.68 o 
  -3   0   7     1656.96     1623.16     43.26 o 
  -1   0   7     1853.16     1893.29     30.21 o 
   1   0   7     2578.94     2665.43     37.39 o 
   3   0   7      204.01      219.76     12.44 o 
   5   0   7       17.50       11.42      7.68 o 
   7   0   7      243.67      358.23     42.66 o 
  -9   1   7        0.79       24.53     11.70 o 
  -8   1   7       79.36       66.61     20.90 o 
  -7   1   7      287.69      266.94     27.76 o 
  -6   1   7       27.60       26.33     18.05 o 
  -5   1   7       89.81       83.62     13.09 o 
  -4   1   7     2383.26     2292.14     57.65 o 
  -3   1   7     1245.22     1182.59     25.54 o 
  -2   1   7      914.16      928.36     17.42 o 
  -1   1   7       54.82       56.60      6.54 o 
   0   1   7       49.98       41.75      4.82 o 
   1   1   7     1170.80     1197.39     19.27 o 
   2   1   7     1809.82     1890.57     22.75 o 
   3   1   7       22.01       13.18      5.05 o 
   4   1   7     1548.72     1555.36     23.70 o 
   5   1   7      101.63      120.07     21.78 o 
   6   1   7        8.54        0.03      7.06 o 
   7   1   7       24.83       12.56     11.52 o 
   8   1   7      181.62      206.02     32.13 o 
  -8   2   7       14.60       -2.13     10.73 o 
  -7   2   7      273.63      260.72     21.22 o 
  -6   2   7       81.89       78.54     19.77 o 
  -5   2   7      650.11      677.92     24.38 o 
  -4   2   7       36.41       52.04     15.57 o 
  -3   2   7     2260.69     2279.00     30.44 o 
  -2   2   7     3637.73     4105.93     53.55 o 
  -1   2   7     2077.52     2005.85     23.57 o 
   0   2   7      110.04      116.37     16.20 o 
   1   2   7     4788.24     4842.21     37.60 o 
   2   2   7      858.00      894.27     15.07 o 
   3   2   7      402.97      394.79      9.88 o 
   4   2   7       63.03       62.34      8.79 o 
   5   2   7      636.06      640.16     17.91 o 
   6   2   7        3.25       -2.86      6.50 o 
   7   2   7        1.21       -6.25      7.95 o 
   8   2   7        4.48        0.35     11.64 o 
  -8   3   7      139.55      148.37     30.49 o 
  -7   3   7       32.75       12.37     11.56 o 
  -6   3   7      329.20      322.76     42.05 o 
  -5   3   7       46.59       32.88      8.47 o 
  -4   3   7      495.63      503.72     15.85 o 
  -3   3   7      259.68      282.33     10.73 o 
  -2   3   7      315.93      373.92     10.15 o 
  -1   3   7      172.79      163.25     13.11 o 
   0   3   7     2184.89     2160.84     25.83 o 
   1   3   7      466.23      531.59     10.94 o 
   2   3   7      252.15      207.63      7.27 o 
   3   3   7       22.65       25.25      6.04 o 
   4   3   7      570.85      573.33     18.35 o 
   5   3   7      132.61      155.08     12.23 o 
   6   3   7       22.74       27.62     10.14 o 
   7   3   7       81.35       53.85     12.02 o 
   8   3   7       83.97       86.18     17.53 o 
  -8   4   7        0.75        6.49     20.30 o 
  -7   4   7      237.26      296.23     27.84 o 
  -6   4   7        2.20       -0.97      9.66 o 
  -5   4   7      620.37      483.52     46.22 o 
  -4   4   7      113.39      121.63     16.18 o 
  -3   4   7      948.71      920.75     27.84 o 
  -2   4   7      186.26      206.12     13.98 o 
  -1   4   7     1087.48      987.71     27.74 o 
   0   4   7        9.17        3.77      6.80 o 
   1   4   7      965.26      895.08     16.53 o 
   2   4   7      240.69      250.05     13.18 o 
   3   4   7       37.52       41.03      7.11 o 
   4   4   7      118.10      128.96     11.26 o 
   5   4   7      157.12      195.12     14.43 o 
   6   4   7       26.58       13.34      9.74 o 
   7   4   7      178.13      185.74     28.81 o 
  -8   5   7       96.77      114.44     22.19 o 
  -7   5   7       82.50       55.58     15.93 o 
  -6   5   7       74.55       84.79     17.23 o 
  -5   5   7       39.57       33.40     11.60 o 
  -4   5   7      129.87      131.56     20.29 o 
  -3   5   7        7.46       -4.78      8.12 o 
  -2   5   7      504.42      473.42     21.14 o 
  -1   5   7        4.20        0.30      7.78 o 
   0   5   7     2299.19     2325.59     39.03 o 
   1   5   7        0.13       -0.51      4.24 o 
   2   5   7      119.74      118.23     23.51 o 
   3   5   7       19.19       13.14      5.95 o 
   4   5   7      268.75      263.98     13.88 o 
   5   5   7        0.40       -2.11      6.53 o 
   6   5   7      735.34      744.26     23.18 o 
   7   5   7       58.03       54.74     13.17 o 
  -7   6   7      303.25      335.13     28.45 o 
  -6   6   7        8.76        8.48     11.39 o 
  -5   6   7      109.96      118.33     36.19 o 
  -4   6   7       77.06       87.34     12.43 o 
  -3   6   7      257.06      241.32     18.38 o 
  -2   6   7      318.62      298.00     19.44 o 
  -1   6   7     1840.83     1824.84     83.77 o 
   0   6   7       98.39      109.46     12.69 o 
   1   6   7     1200.75     1156.78     24.13 o 
   2   6   7        7.01        6.82      5.54 o 
   3   6   7       37.18       28.67      7.95 o 
   4   6   7       34.37       18.61      9.03 o 
   5   6   7      403.30      382.47     16.69 o 
   6   6   7        8.43        0.85      7.79 o 
   7   6   7       12.45        4.01     10.87 o 
  -7   7   7       23.41        7.27     15.70 o 
  -6   7   7      109.13      106.45     25.04 o 
  -5   7   7        3.24       -4.64     11.09 o 
  -4   7   7       25.46       21.39     13.79 o 
  -3   7   7      151.28      171.78     16.03 o 
  -2   7   7        5.80       17.31      9.01 o 
  -1   7   7       25.24       20.37     10.53 o 
   0   7   7     1027.63     1002.09     23.93 o 
   1   7   7       35.28       25.77      7.83 o 
   2   7   7       44.61       12.70      8.54 o 
   3   7   7       11.04        0.55      7.72 o 
   4   7   7      206.16      212.91     21.13 o 
   5   7   7       39.86       50.14     12.21 o 
   6   7   7       81.73      104.96     16.05 o 
  -6   8   7        5.78      -16.40     12.24 o 
  -5   8   7      156.56      194.99     26.19 o 
  -4   8   7       25.84       24.70     13.64 o 
  -3   8   7      912.72      832.67     35.93 o 
  -2   8   7      538.28      477.98     35.19 o 
  -1   8   7        1.26        6.59      7.57 o 
   0   8   7      109.83      117.79     13.23 o 
   1   8   7       81.23       82.32     10.99 o 
   2   8   7       18.31       16.49      9.33 o 
   3   8   7      483.96      498.32     25.31 o 
   4   8   7        6.41       13.00      9.63 o 
   5   8   7       28.74       32.17     11.85 o 
  -5   9   7        3.32      -14.46     12.63 o 
  -4   9   7      190.17      191.36     25.55 o 
  -3   9   7      328.69      338.16     31.34 o 
  -2   9   7       91.93      104.30     14.77 o 
  -1   9   7        0.43      -10.35      6.90 o 
   0   9   7      133.97      154.81     14.46 o 
   1   9   7      117.67      108.52     12.55 o 
   2   9   7      225.31      290.14     45.58 o 
   3   9   7       36.48       17.65     10.36 o 
   4   9   7      152.36      170.91     24.65 o 
  -4  10   7        0.31       -2.07     13.62 o 
  -3  10   7      218.32      252.13     48.89 o 
  -2  10   7        6.60       -2.92     12.26 o 
  -1  10   7      116.11      110.89     17.38 o 
   0  10   7        0.37      -11.20      7.47 o 
   1  10   7      105.61      113.89     20.60 o 
   2  10   7       13.21        3.11      9.19 o 
   3  10   7       59.51       51.35     12.98 o 
  -2  11   7       11.21        0.88     15.98 o 
  -1  11   7        4.47       -1.73     11.28 o 
   0  11   7       21.35       14.24     10.14 o 
   1  11   7        5.53       -2.28      9.54 o 
  -8   0   8       71.72       78.30     23.62 o 
  -6   0   8        2.51       14.87     14.44 o 
  -4   0   8     3530.99     3429.20     72.51 o 
  -2   0   8      574.05      505.27     23.42 o 
   0   0   8      966.12      859.18     20.81 o 
   2   0   8      134.38      107.04     10.88 o 
   4   0   8      555.79      540.66     20.65 o 
   6   0   8      700.59      773.24     45.78 o 
   8   0   8       42.27       60.65     24.88 o 
  -8   1   8        1.31        3.13     10.48 o 
  -7   1   8      129.58      171.19     20.85 o 
  -6   1   8     1554.72     1385.24     37.06 o 
  -5   1   8      574.73      543.71     37.45 o 
  -4   1   8      392.80      346.82     21.88 o 
  -3   1   8      223.26      208.20     24.66 o 
  -2   1   8      214.50      224.74      9.79 o 
  -1   1   8        5.18        4.20      4.52 o 
   0   1   8      525.02      535.77     11.66 o 
   1   1   8     1100.97     1066.24     16.82 o 
   2   1   8      559.12      574.79     13.13 o 
   3   1   8     1421.07     1356.81     21.14 o 
   4   1   8      122.32       92.85      8.48 o 
   5   1   8       30.86       24.01     11.05 o 
   6   1   8        0.28       -3.32      7.47 o 
   7   1   8      229.52      314.01     28.62 o 
   8   1   8        3.20        4.35     13.16 o 
  -8   2   8       33.05       31.10     19.81 o 
  -7   2   8       12.35       32.43     18.71 o 
  -6   2   8      897.15      906.99     46.64 o 
  -5   2   8      203.02      194.92     17.49 o 
  -4   2   8      952.98      902.73     21.29 o 
  -3   2   8       63.52       83.16      8.88 o 
  -2   2   8     2591.32     2684.36     34.49 o 
  -1   2   8      673.20      718.25     19.91 o 
   0   2   8     1727.73     1707.37     20.46 o 
   1   2   8      179.86      194.69      7.82 o 
   2   2   8     7869.48     8134.75     62.07 o 
   3   2   8        1.18        3.26      4.18 o 
   4   2   8      585.25      563.00     18.96 o 
   5   2   8       16.54       21.27      9.50 o 
   6   2   8        0.95       -3.61      7.43 o 
   7   2   8        9.82        5.42      8.86 o 
   8   2   8       47.43       32.06     16.17 o 
  -8   3   8        9.70        6.69     17.22 o 
  -7   3   8       80.92       99.28     16.36 o 
  -6   3   8       23.98       11.25     10.81 o 
  -5   3   8      410.45      378.91     20.77 o 
  -4   3   8       64.41       61.05     10.72 o 
  -3   3   8      186.65      206.18     10.23 o 
  -2   3   8      251.06      251.90      9.05 o 
  -1   3   8     1035.46     1030.89     50.35 o 
   0   3   8       59.65       74.23      9.80 o 
   1   3   8        6.52       10.07      3.88 o 
   2   3   8        1.51        2.12      3.73 o 
   3   3   8      800.98      837.67     21.96 o 
   4   3   8        4.55       -5.39      5.27 o 
   5   3   8      224.42      232.24     14.14 o 
   6   3   8       79.03       53.21     14.85 o 
   7   3   8       13.82        3.20      9.49 o 
  -8   4   8      202.49      262.75     28.39 o 
  -7   4   8       27.60       20.34     19.61 o 
  -6   4   8      190.67      234.20     22.60 o 
  -5   4   8      147.80      138.69     17.61 o 
  -4   4   8      395.16      377.75     20.25 o 
  -3   4   8        1.37        2.28      8.28 o 
  -2   4   8     1059.07      974.77     28.82 o 
  -1   4   8       24.96       30.19      9.57 o 
   0   4   8     1710.64     1667.50     38.05 o 
   1   4   8        0.00       -2.43      3.34 o 
   2   4   8       44.92       22.71      6.59 o 
   3   4   8       41.02       45.21      7.48 o 
   4   4   8      403.03      400.03     14.94 o 
   5   4   8       47.53       35.84      8.59 o 
   6   4   8      184.40      229.65     23.92 o 
   7   4   8       13.71       12.81     12.74 o 
  -8   5   8        0.05       15.18     14.75 o 
  -7   5   8      317.89      331.17     30.70 o 
  -6   5   8      178.79      196.95     35.31 o 
  -5   5   8       84.54      102.65     16.50 o 
  -4   5   8       50.76       55.78     13.63 o 
  -3   5   8      180.19      209.05     17.11 o 
  -2   5   8       86.38      104.65     15.26 o 
  -1   5   8      821.44      847.53     66.07 o 
   0   5   8        7.83        5.93      8.48 o 
   1   5   8      393.17      396.87     17.30 o 
   2   5   8      229.86      214.28     17.92 o 
   3   5   8      101.93      103.98     13.86 o 
   4   5   8        8.08       -1.38      6.25 o 
   5   5   8       75.17       77.40     10.89 o 
   6   5   8        0.49       -5.17      7.37 o 
   7   5   8      371.47      364.46     22.24 o 
  -7   6   8        5.19        5.83     13.76 o 
  -6   6   8      264.32      329.37     30.72 o 
  -5   6   8        2.65       -6.39     18.18 o 
  -4   6   8       54.94       74.01     14.83 o 
  -3   6   8       26.83       23.69     11.34 o 
  -2   6   8     2098.57     2101.06     57.85 o 
  -1   6   8      449.54      424.60     56.58 o 
   0   6   8     1003.17      994.28     27.28 o 
   1   6   8       21.80       21.48      9.20 o 
   2   6   8      355.16      354.91     14.23 o 
   3   6   8      112.85       83.83     18.34 o 
   4   6   8      208.05      183.82     27.26 o 
   5   6   8        0.63       -3.98      8.26 o 
   6   6   8      131.62      154.80     31.16 o 
  -7   7   8       65.38       72.35     19.47 o 
  -6   7   8        5.11        6.46     13.02 o 
  -5   7   8      121.19      114.66     29.22 o 
  -4   7   8        0.02        1.12      7.61 o 
  -3   7   8        2.04       -9.57      7.43 o 
  -2   7   8       48.28       36.90     10.48 o 
  -1   7   8      422.02      428.07     19.38 o 
   0   7   8       60.05       63.56     10.32 o 
   1   7   8       13.87       10.11      6.88 o 
   2   7   8        2.15       -3.92      7.49 o 
   3   7   8      161.08      120.75     19.30 o 
   4   7   8        3.31      -10.31      6.87 o 
   5   7   8       84.84       94.91     16.85 o 
   6   7   8        2.37        3.59     10.90 o 
  -6   8   8       93.48       87.97     20.74 o 
  -5   8   8       20.94        6.79     13.75 o 
  -4   8   8      222.57      216.32     28.40 o 
  -3   8   8       18.79       15.23      9.45 o 
  -2   8   8      287.01      271.87     18.93 o 
  -1   8   8      195.08      234.31     19.43 o 
   0   8   8      327.03      312.57     15.50 o 
   1   8   8       50.22       28.65      8.34 o 
   2   8   8      346.11      349.48     19.19 o 
   3   8   8       22.22       13.87      9.91 o 
   4   8   8       90.84      117.24     27.01 o 
   5   8   8       16.95        4.80      9.98 o 
  -5   9   8       93.15       78.42     20.50 o 
  -4   9   8        8.99       -6.49     12.18 o 
  -3   9   8      380.33      352.82     29.12 o 
  -2   9   8       89.69       76.41     13.64 o 
  -1   9   8       25.26       31.29     10.65 o 
   0   9   8       53.02       50.21     10.66 o 
   1   9   8      160.16      180.59     18.46 o 
   2   9   8        0.09        0.91      8.48 o 
   3   9   8       97.48       92.50     14.42 o 
   4   9   8        1.48       -6.22      9.68 o 
  -4  10   8      144.29      151.88     26.57 o 
  -3  10   8        1.12      -13.94     13.13 o 
  -2  10   8      155.73      157.54     24.75 o 
  -1  10   8        0.61       -2.35      9.14 o 
   0  10   8       92.79      104.60     15.59 o 
   1  10   8       15.15       11.28      9.65 o 
   2  10   8       89.88       31.65     19.19 o 
   3  10   8        0.71        1.51     10.20 o 
  -1  11   8       40.04        8.38     15.17 o 
   0  11   8        4.81        7.91     10.61 o 
  -7   0   9        3.83        0.93     13.68 o 
  -5   0   9     1780.64     1599.71     52.83 o 
  -3   0   9      287.69      253.89     19.74 o 
  -1   0   9     1032.91     1065.87     25.08 o 
   1   0   9      369.03      381.64     15.53 o 
   3   0   9      385.88      407.16     17.71 o 
   5   0   9      146.38      149.94     19.54 o 
   7   0   9      434.34      444.62     38.82 o 
  -8   1   9      101.86      108.75     24.69 o 
  -7   1   9        9.72        3.69      9.40 o 
  -6   1   9      302.97      295.46     18.58 o 
  -5   1   9       38.29       30.67     10.55 o 
  -4   1   9      428.04      410.19     18.20 o 
  -3   1   9      231.44      222.46     11.76 o 
  -2   1   9     2680.91     2726.17     42.15 o 
  -1   1   9       18.55       20.20      5.22 o 
   0   1   9      235.93      274.06      9.21 o 
   1   1   9       39.63       37.66      9.60 o 
   2   1   9      152.71      170.11      8.52 o 
   3   1   9      505.25      528.88     14.01 o 
   4   1   9      565.58      549.87     15.09 o 
   5   1   9       52.80       41.67      9.40 o 
   6   1   9      250.72      309.61     34.75 o 
   7   1   9       61.75       62.41     31.95 o 
  -8   2   9        0.61      -12.26     14.67 o 
  -7   2   9       73.40       75.43     14.53 o 
  -6   2   9       11.29        6.55      9.53 o 
  -5   2   9      696.30      661.40     24.45 o 
  -4   2   9        8.13        0.67      6.07 o 
  -3   2   9     1270.61     1241.03     23.62 o 
  -2   2   9       35.74       66.77      8.73 o 
  -1   2   9     2311.17     2410.26     34.18 o 
   0   2   9        0.29       -0.61      3.73 o 
   1   2   9      760.50      728.19     14.72 o 
   2   2   9      180.22      174.51      8.99 o 
   3   2   9     5109.80     5130.22     46.74 o 
   4   2   9       53.64       71.20     13.93 o 
   5   2   9       46.24       47.68     16.48 o 
   6   2   9        3.12        0.50      7.74 o 
   7   2   9       55.23       67.47     17.04 o 
  -8   3   9       82.43      119.21     30.81 o 
  -7   3   9       39.60       32.63     12.25 o 
  -6   3   9      381.76      350.69     24.81 o 
  -5   3   9        0.33        3.66      9.18 o 
  -4   3   9      226.70      247.30     35.26 o 
  -3   3   9       15.87       20.72      6.59 o 
  -2   3   9        5.68       11.07      5.34 o 
  -1   3   9       82.78       91.98     14.75 o 
   0   3   9      161.13      144.77     20.59 o 
   1   3   9       10.29        7.29      4.07 o 
   2   3   9     1300.11     1367.58     27.88 o 
   3   3   9       72.11       53.34     11.79 o 
   4   3   9      231.56      237.39     14.55 o 
   5   3   9       30.92       28.23      8.67 o 
   6   3   9       41.02       42.86     11.38 o 
   7   3   9       33.02       25.64     11.18 o 
  -8   4   9        0.59      -14.74     11.98 o 
  -7   4   9       26.77       21.17     20.64 o 
  -6   4   9        8.28        8.68     10.99 o 
  -5   4   9      752.81      717.15     39.76 o 
  -4   4   9       10.36       -1.75      9.19 o 
  -3   4   9       55.30       50.39     12.19 o 
  -2   4   9       64.47       63.65     12.49 o 
  -1   4   9     1487.30     1402.18     35.70 o 
   0   4   9      115.54      137.08     15.72 o 
   1   4   9      650.75      641.16     15.10 o 
   2   4   9      143.63      118.26     31.69 o 
   3   4   9      244.87      214.82     25.73 o 
   4   4   9        5.05       -1.61      6.24 o 
   5   4   9      155.55      186.43     21.13 o 
   6   4   9       10.19        2.26      8.53 o 
   7   4   9      242.49      280.72     22.65 o 
  -7   5   9       21.02       14.57     20.87 o 
  -6   5   9      196.19      209.11     23.65 o 
  -5   5   9       39.29       34.66     13.00 o 
  -4   5   9      323.93      307.87     21.51 o 
  -3   5   9       74.56       55.04     12.99 o 
  -2   5   9     1068.54     1033.85     32.76 o 
  -1   5   9       72.36       78.88     14.19 o 
   0   5   9     1079.08     1075.40     33.44 o 
   1   5   9        0.01       -9.90      7.37 o 
   2   5   9        3.13       -2.49      6.97 o 
   3   5   9      136.10      116.24     14.03 o 
   4   5   9       49.78       61.82      9.49 o 
   5   5   9       24.08       13.20      7.81 o 
   6   5   9       88.11      106.02     14.93 o 
   7   5   9       43.46       38.73     12.93 o 
  -7   6   9      105.70      151.79     24.05 o 
  -6   6   9        7.76       -3.34     12.11 o 
  -5   6   9      104.33      121.51     18.18 o 
  -4   6   9       83.01      111.36     17.22 o 
  -3   6   9      249.67      305.92     48.11 o 
  -2   6   9       11.88       16.17     11.27 o 
  -1   6   9     2134.03     2073.97     48.44 o 
   0   6   9       46.33       35.27     12.71 o 
   1   6   9      275.05      285.15     25.50 o 
   2   6   9        1.39        5.18      8.15 o 
   3   6   9      530.71      507.42     21.92 o 
   4   6   9       19.19       10.49      8.80 o 
   5   6   9      130.42      158.53     17.24 o 
   6   6   9       21.57       12.26     11.16 o 
  -6   7   9       65.46       91.64     20.65 o 
  -5   7   9        3.11      -14.19     11.64 o 
  -4   7   9      103.86      112.71     14.64 o 
  -3   7   9       38.34       26.25     11.94 o 
  -2   7   9        2.53        0.62     10.78 o 
  -1   7   9      407.02      352.40     69.20 o 
   0   7   9        6.22        5.76     10.66 o 
   1   7   9       23.39       12.85      7.11 o 
   2   7   9      651.17      674.65     25.37 o 
   3   7   9        5.72        2.51      8.38 o 
   4   7   9       82.85       68.58     13.47 o 
   5   7   9        0.86       -1.02      8.92 o 
   6   7   9        5.20        1.71     11.96 o 
  -6   8   9        2.70       -7.69     12.46 o 
  -5   8   9       33.15       28.58     15.29 o 
  -4   8   9        0.19       -2.54     12.08 o 
  -3   8   9       22.89       12.49      9.33 o 
  -2   8   9        6.78        8.37      9.09 o 
  -1   8   9      676.86      627.15     36.33 o 
   0   8   9        5.44       -1.47      6.87 o 
   1   8   9       80.83      109.74     12.57 o 
   2   8   9       15.01       13.62      9.61 o 
   3   8   9      388.91      371.42     32.88 o 
   4   8   9       42.16       24.07     11.26 o 
   5   8   9       74.04       97.82     15.80 o 
  -5   9   9        2.31       -5.57     13.63 o 
  -4   9   9      137.99      130.98     23.33 o 
  -3   9   9       70.55       81.66     30.66 o 
  -2   9   9      166.04      174.71     18.58 o 
  -1   9   9       56.53       51.65     15.63 o 
   0   9   9      186.92      242.55     17.88 o 
   1   9   9        3.03      -11.01      7.93 o 
   2   9   9       45.96       38.53     11.73 o 
   3   9   9        0.17       -4.65      8.86 o 
   4   9   9       63.32       49.93     13.01 o 
  -3  10   9      109.28       84.09     21.08 o 
  -2  10   9        2.33        5.13     14.19 o 
  -1  10   9      267.95      326.65     24.19 o 
   0  10   9       18.12       11.74      9.23 o 
   1  10   9       23.70       20.42     11.77 o 
   2  10   9        2.79        2.33     10.08 o 
  -8   0  10       21.21       23.65     17.82 o 
  -6   0  10       33.79       38.89     17.03 o 
  -4   0  10      469.56      470.92     28.75 o 
  -2   0  10     1347.38     1372.76     31.27 o 
   0   0  10     2345.25     2276.92     38.72 o 
   2   0  10      448.43      416.68     17.91 o 
   4   0  10       14.46       15.25      8.03 o 
   6   0  10      600.41      645.35     43.79 o 
  -8   1  10        0.09        2.42      9.94 o 
  -7   1  10      142.23      171.01     19.67 o 
  -6   1  10       74.86       80.05     14.12 o 
  -5   1  10      296.77      276.46     22.26 o 
  -4   1  10        8.36       16.97      9.94 o 
  -3   1  10     1026.41      963.46     26.77 o 
  -2   1  10      244.64      257.08     11.84 o 
  -1   1  10     3141.86     3091.44     63.41 o 
   0   1  10        5.41        9.86      4.66 o 
   1   1  10      296.26      260.77     11.22 o 
   2   1  10      257.64      264.00     14.30 o 
   3   1  10        2.55        2.61      4.54 o 
   4   1  10       68.90       76.83     13.42 o 
   5   1  10      283.17      303.47     15.85 o 
   6   1  10       67.31      111.37     18.95 o 
   7   1  10       66.65       48.33     16.46 o 
  -8   2  10      103.54      130.51     29.78 o 
  -7   2  10        6.53       20.01     18.78 o 
  -6   2  10      520.19      508.06     38.21 o 
  -5   2  10      143.34      195.59     15.42 o 
  -4   2  10      359.22      349.59     14.89 o 
  -3   2  10       17.68       17.74      7.10 o 
  -2   2  10     1021.11     1029.00     20.94 o 
  -1   2  10      683.60      686.87     17.07 o 
   0   2  10      824.29      764.55     15.28 o 
   1   2  10      144.32      166.97     16.00 o 
   2   2  10     1243.34     1250.16     21.03 o 
   3   2  10        0.98        0.75      4.85 o 
   4   2  10      465.22      483.88     18.59 o 
   5   2  10       43.01       28.70      9.62 o 
   6   2  10      162.39      133.37     15.36 o 
   7   2  10        1.14      -12.18     10.61 o 
  -8   3  10        5.32       -1.89     17.52 o 
  -7   3  10      144.06      143.46     20.55 o 
  -6   3  10        3.22       -2.81      9.91 o 
  -5   3  10      616.61      630.72     27.83 o 
  -4   3  10       42.71       26.25     11.79 o 
  -3   3  10      563.31      535.74     23.31 o 
  -2   3  10       71.97      102.61     14.92 o 
  -1   3  10       39.04       54.61     11.77 o 
   0   3  10       76.66       85.56      8.20 o 
   1   3  10      640.35      651.92     14.36 o 
   2   3  10      642.70      620.69     14.75 o 
   3   3  10      380.17      354.60     15.57 o 
   4   3  10       88.74       88.07     12.22 o 
   5   3  10      105.71       95.34     12.81 o 
   6   3  10        7.77       -0.03      8.60 o 
   7   3  10       19.02       15.82     10.17 o 
  -8   4  10       54.09       94.37     30.51 o 
  -7   4  10        0.18       -0.33     10.78 o 
  -6   4  10       36.24       38.99     14.17 o 
  -5   4  10        5.65       -7.90     10.04 o 
  -4   4  10      145.79      148.92     18.74 o 
  -3   4  10       51.45       53.49     18.00 o 
  -2   4  10      191.74      219.43     19.69 o 
  -1   4  10       31.33       43.56     12.54 o 
   0   4  10      806.45      752.89     28.02 o 
   1   4  10      115.16      120.08     10.86 o 
   2   4  10      557.30      555.86     19.98 o 
   3   4  10       18.43       14.21      6.91 o 
   4   4  10      251.02      241.02     15.90 o 
   5   4  10        8.79       -1.58      7.36 o 
   6   4  10      157.62      182.52     18.29 o 
   7   4  10      140.83      167.32     19.44 o 
  -7   5  10      159.04      203.98     39.75 o 
  -6   5  10        0.31        3.41     10.43 o 
  -5   5  10      162.14      211.07     46.42 o 
  -4   5  10       10.95       12.35     11.44 o 
  -3   5  10      632.98      594.61     26.45 o 
  -2   5  10       11.47       20.42     12.08 o 
  -1   5  10     1967.99     1971.90     46.44 o 
   0   5  10        7.42        4.87     10.14 o 
   1   5  10      127.72      157.81     18.98 o 
   2   5  10       50.13       25.26     21.33 o 
   3   5  10      104.06       96.22     13.40 o 
   4   5  10        0.55      -10.13      6.75 o 
   5   5  10       51.44       42.06     11.66 o 
   6   5  10       35.67       22.34     11.15 o 
  -7   6  10       22.00       -8.01     13.34 o 
  -6   6  10      171.21      190.06     37.50 o 
  -5   6  10       82.31       76.39     16.18 o 
  -4   6  10      144.37      170.16     20.48 o 
  -3   6  10        1.37        2.02      9.96 o 
  -2   6  10      493.62      534.07     26.75 o 
  -1   6  10       52.06       50.92     14.48 o 
   0   6  10      334.10      344.82     22.41 o 
   1   6  10       32.91       50.34     19.99 o 
   2   6  10      550.11      552.17     51.71 o 
   3   6  10        0.32       -7.33      7.87 o 
   4   6  10      158.54      173.32     18.69 o 
   5   6  10        3.95       -6.08      8.28 o 
   6   6  10      104.03      112.36     21.16 o 
  -6   7  10        6.63       -1.67     12.99 o 
  -5   7  10      187.40      258.19     28.29 o 
  -4   7  10        0.03       -1.16     10.43 o 
  -3   7  10      100.71       77.71     16.66 o 
  -2   7  10       89.97      137.05     22.87 o 
  -1   7  10      131.38      143.07     21.43 o 
   0   7  10       56.46       46.41     15.17 o 
   1   7  10      475.83      522.02     29.76 o 
   2   7  10      126.51      144.94     23.11 o 
   3   7  10      282.51      268.02     45.41 o 
   4   7  10       52.97       29.21     11.09 o 
   5   7  10       11.99       11.98     13.74 o 
  -5   8  10        0.04       -0.52     13.35 o 
  -4   8  10      159.29      181.09     25.37 o 
  -3   8  10        0.20      -11.31      8.11 o 
  -2   8  10        5.09        1.21      9.32 o 
  -1   8  10       60.66       54.02     12.48 o 
   0   8  10       76.89       92.71     14.34 o 
   1   8  10       38.38       27.12     11.19 o 
   2   8  10      212.64      306.17     27.61 o 
   3   8  10      147.25      110.40     28.91 o 
   4   8  10      316.34      290.07     23.95 o 
  -4   9  10        0.01       -8.41     11.79 o 
  -3   9  10      157.60      142.69     24.06 o 
  -2   9  10       49.43       45.45     12.70 o 
  -1   9  10      292.13      291.35     30.44 o 
   0   9  10        3.92       -5.20      8.83 o 
   1   9  10       72.93       84.37     24.27 o 
   2   9  10       12.28       -0.35      9.35 o 
   3   9  10       25.81       25.14     11.27 o 
  -3  10  10        0.53       -2.51     14.48 o 
  -2  10  10      191.70      242.70     29.02 o 
  -1  10  10       20.23       26.02     12.08 o 
   0  10  10      131.94      143.57     17.50 o 
   1  10  10        1.20       -7.89      9.15 o 
   2  10  10       75.12       46.67     27.95 o 
  -7   0  11      423.47      362.44     31.70 o 
  -5   0  11     1656.21     1552.21     54.99 o 
  -3   0  11      558.15      551.74     29.48 o 
  -1   0  11     3570.93     3552.77     71.32 o 
   1   0  11      177.17      181.74     13.20 o 
   3   0  11        3.35       -4.84      6.68 o 
   5   0  11     1049.77     1110.97     54.26 o 
   7   0  11      152.46      197.52     35.81 o 
  -8   1  11      109.89      129.05     29.12 o 
  -7   1  11       50.01       48.78     13.87 o 
  -6   1  11      493.96      399.80     21.76 o 
  -5   1  11       68.05       72.22     14.79 o 
  -4   1  11      104.81      152.31     18.12 o 
  -3   1  11       41.73       45.51      9.00 o 
  -2   1  11     1783.39     1750.67     29.48 o 
  -1   1  11      305.63      331.42     11.49 o 
   0   1  11     1214.44     1200.94     24.33 o 
   1   1  11       32.54       25.10      8.76 o 
   2   1  11      702.87      741.60     17.26 o 
   3   1  11      316.89      298.57     12.04 o 
   4   1  11       12.74       20.92      8.27 o 
   5   1  11        9.28       10.93      8.19 o 
   6   1  11      254.74      299.64     24.61 o 
   7   1  11        9.86        5.18     12.62 o 
  -8   2  11       10.67       21.83     19.11 o 
  -7   2  11      140.30      185.69     32.30 o 
  -6   2  11        0.01       -9.25      9.15 o 
  -5   2  11      935.42      935.33     33.84 o 
  -4   2  11        1.57       -5.68      6.68 o 
  -3   2  11      519.90      482.94     16.46 o 
  -2   2  11      216.17      245.75     12.52 o 
  -1   2  11      196.03      188.03      9.53 o 
   0   2  11      911.21      898.68     17.30 o 
   1   2  11      649.10      635.29     15.09 o 
   2   2  11        2.51       -1.48      5.00 o 
   3   2  11      679.25      707.83     21.44 o 
   4   2  11      237.73      233.14     17.15 o 
   5   2  11      169.21      183.24     16.57 o 
   6   2  11       28.91       18.64      9.34 o 
   7   2  11        0.42        9.45     13.45 o 
  -8   3  11       78.18       98.66     22.23 o 
  -7   3  11       51.69       46.75     36.02 o 
  -6   3  11      478.32      477.07     26.49 o 
  -5   3  11        1.11       -4.56     10.15 o 
  -4   3  11      378.15      383.77     22.28 o 
  -3   3  11      125.90      136.59     17.07 o 
  -2   3  11      720.80      664.12     26.45 o 
  -1   3  11        0.25       11.98     12.42 o 
   0   3  11      181.38      177.78     14.69 o 
   1   3  11       18.35       17.54      7.45 o 
   2   3  11     1659.79     1613.06     35.39 o 
   3   3  11      600.81      565.99     28.58 o 
   4   3  11        1.50       -4.24      6.55 o 
   5   3  11        0.80       -3.19      7.26 o 
   6   3  11      122.39      106.64     19.94 o 
   7   3  11       16.68        3.73     15.77 o 
  -7   4  11       71.93      106.31     18.87 o 
  -6   4  11       29.63       21.27     13.03 o 
  -5   4  11       11.55        6.28     11.61 o 
  -4   4  11       28.74       20.28     16.56 o 
  -3   4  11      410.62      413.69     22.95 o 
  -2   4  11       42.93       43.65     15.14 o 
  -1   4  11       22.50       33.15     11.44 o 
   0   4  11        4.98       -2.07      6.35 o 
   1   4  11      827.11      800.02     30.11 o 
   2   4  11       35.37       13.30     17.82 o 
   3   4  11      232.56      233.23     22.24 o 
   4   4  11       22.38       20.27      8.61 o 
   5   4  11      156.90      206.15     18.21 o 
   6   4  11       10.48        1.29      9.39 o 
  -7   5  11       38.75       37.79     25.14 o 
  -6   5  11      161.82      192.38     22.51 o 
  -5   5  11        1.19       -1.69     11.10 o 
  -4   5  11      593.80      532.88     26.66 o 
  -3   5  11        6.74        1.32     10.37 o 
  -2   5  11      662.83      606.89     27.77 o 
  -1   5  11      130.06      127.00     18.86 o 
   0   5  11      323.88      297.24     22.26 o 
   1   5  11        1.05        2.72     11.26 o 
   2   5  11      515.08      531.60     36.40 o 
   3   5  11       53.07       55.17     14.97 o 
   4   5  11       31.20       18.87     11.96 o 
   5   5  11        0.86       -6.78     10.15 o 
   6   5  11       35.42       38.15     14.68 o 
  -7   6  11       28.54        9.80     26.07 o 
  -6   6  11       43.91        8.61     24.58 o 
  -5   6  11      277.28      276.01     25.76 o 
  -4   6  11        6.36        7.66     11.86 o 
  -3   6  11      226.66      260.37     21.63 o 
  -2   6  11      137.36      131.80     18.92 o 
  -1   6  11       15.24       27.54     13.29 o 
   0   6  11       76.22       67.29     15.93 o 
   1   6  11      691.60      684.03     38.42 o 
   2   6  11       16.77       -5.71     13.75 o 
   3   6  11      117.15       53.35     17.26 o 
   4   6  11       12.94       15.77     11.94 o 
   5   6  11       24.67        5.13     12.56 o 
  -6   7  11      100.88      124.51     23.42 o 
  -5   7  11       20.46       -0.60     22.09 o 
  -4   7  11      233.62      247.26     25.37 o 
  -3   7  11       55.55       49.28     15.69 o 
  -2   7  11      523.92      500.35     54.11 o 
  -1   7  11       20.39       25.18     12.94 o 
   0   7  11       63.61       56.41     15.56 o 
   1   7  11       84.26       81.27     22.51 o 
   2   7  11      418.33      392.09     34.61 o 
   3   7  11       45.96       31.82     11.10 o 
   4   7  11      142.71      155.34     25.65 o 
   5   7  11        1.15        2.89      9.98 o 
  -5   8  11       99.62      135.24     24.39 o 
  -4   8  11        3.28       -1.81      8.87 o 
  -3   8  11       87.05       96.56     19.26 o 
  -2   8  11      292.93      321.80     29.01 o 
  -1   8  11       12.15        0.08     10.93 o 
   0   8  11      101.27       73.28     13.25 o 
   1   8  11      168.21      191.73     36.01 o 
   2   8  11        4.20       -0.22     11.07 o 
   3   8  11      181.04      155.81     31.69 o 
   4   8  11      109.42       87.68     16.07 o 
  -4   9  11       54.69       57.01     25.94 o 
  -3   9  11        2.86       -2.98      9.48 o 
  -2   9  11      406.17      413.38     22.56 o 
  -1   9  11        0.24        0.67      9.79 o 
   0   9  11      150.22      153.94     17.43 o 
   1   9  11        2.82       -5.52     11.30 o 
   2   9  11       22.00        6.51     10.34 o 
   3   9  11        3.07       13.75     12.05 o 
  -2  10  11       46.63       24.43     12.55 o 
  -1  10  11      112.06      138.24     19.83 o 
   0  10  11       23.50       16.79     14.61 o 
   1  10  11       56.82       79.36     22.67 o 
  -8   0  12      145.23      163.83     30.57 o 
  -6   0  12       54.66       85.26     21.07 o 
  -4   0  12       17.72       33.39     16.26 o 
  -2   0  12      833.97      815.36     26.33 o 
   0   0  12      415.04      388.77     18.19 o 
   2   0  12       27.93       41.31     10.63 o 
   4   0  12     1105.05     1130.38     33.70 o 
   6   0  12       96.07      160.72     32.53 o 
  -8   1  12        6.65      -13.55     14.71 o 
  -7   1  12      287.40      328.12     39.09 o 
  -6   1  12      109.15       91.02     16.01 o 
  -5   1  12      196.99      225.97     21.33 o 
  -4   1  12       89.54      132.35     14.06 o 
  -3   1  12      390.41      408.37     16.16 o 
  -2   1  12       70.93       87.21     10.59 o 
  -1   1  12     2144.55     2034.73     27.97 o 
   0   1  12      319.27      304.24     11.42 o 
   1   1  12      899.90      890.79     21.42 o 
   2   1  12       92.23       87.82     11.90 o 
   3   1  12       23.91       22.78      6.67 o 
   4   1  12       68.96       49.50     10.28 o 
   5   1  12      323.43      350.95     17.82 o 
   6   1  12        0.00       -5.21     11.15 o 
   7   1  12       72.23       92.45     20.13 o 
  -8   2  12       92.97      105.84     29.48 o 
  -7   2  12        6.23        4.26     11.36 o 
  -6   2  12      368.20      338.92     24.66 o 
  -5   2  12        2.40       -1.44     12.02 o 
  -4   2  12      226.74      233.45     21.84 o 
  -3   2  12      146.21      159.81     18.46 o 
  -2   2  12      610.19      568.24     24.28 o 
  -1   2  12      113.87      131.04      9.24 o 
   0   2  12       38.96       29.30      6.59 o 
   1   2  12       54.39       54.67      7.46 o 
   2   2  12      534.28      513.48     14.98 o 
   3   2  12       14.16        4.83      7.12 o 
   4   2  12       86.71      110.30     14.26 o 
   5   2  12        0.97       -7.38      6.99 o 
   6   2  12      116.86      146.47     21.91 o 
   7   2  12        2.28       12.96     14.27 o 
  -7   3  12       91.67      127.73     20.37 o 
  -6   3  12        4.36       -3.07     10.95 o 
  -5   3  12      484.98      504.62     26.80 o 
  -4   3  12       10.70        2.05     15.07 o 
  -3   3  12      735.11      700.18     29.00 o 
  -2   3  12      249.92      272.46     36.39 o 
  -1   3  12      130.32      143.10     30.72 o 
   0   3  12      131.69      166.38     20.71 o 
   1   3  12      838.13      870.28     22.82 o 
   2   3  12       14.54       10.29      7.71 o 
   3   3  12      854.79      884.27     24.98 o 
   4   3  12      400.63      361.43     17.77 o 
   5   3  12      121.26      133.90     15.78 o 
   6   3  12       18.48       19.25     10.29 o 
  -7   4  12        3.54       -4.92     11.56 o 
  -6   4  12       55.50       59.45     15.83 o 
  -5   4  12        4.97       -7.72     10.67 o 
  -4   4  12      165.91      219.61     22.70 o 
  -3   4  12        0.07       -7.93      9.11 o 
  -2   4  12       48.87       39.30     14.22 o 
  -1   4  12      127.73      134.28     18.07 o 
   0   4  12      496.36      488.20     18.83 o 
   1   4  12      111.66      152.79     19.50 o 
   2   4  12      255.92      196.42    120.29 o 
   3   4  12        0.24       -5.04      8.66 o 
   4   4  12      239.34      259.58     24.98 o 
   5   4  12        5.18       14.00     10.75 o 
   6   4  12       11.17        6.19     10.00 o 
  -7   5  12       66.15       50.25     29.15 o 
  -6   5  12       78.03       63.65     19.89 o 
  -5   5  12      257.58      267.83     48.21 o 
  -4   5  12       85.01       92.35     17.93 o 
  -3   5  12      488.90      452.22     25.27 o 
  -2   5  12       41.63       41.53     14.87 o 
  -1   5  12      853.05      826.32     32.28 o 
   0   5  12      388.87      374.80     26.43 o 
   1   5  12      302.36      324.17     22.47 o 
   2   5  12       45.16       23.80     12.08 o 
   3   5  12       83.60       44.11     43.77 o 
   4   5  12       22.13        0.42     10.29 o 
   5   5  12       49.88       33.58     13.61 o 
   6   5  12       14.66        8.83     13.61 o 
  -6   6  12      119.71      113.15     20.75 o 
  -5   6  12       16.09       10.02     13.46 o 
  -4   6  12      343.44      329.02     47.60 o 
  -3   6  12       13.91        5.39     10.76 o 
  -2   6  12      260.80      293.65     25.86 o 
  -1   6  12       99.00      119.77     28.93 o 
   0   6  12        3.54        8.02     11.63 o 
   1   6  12       11.16       -4.81     10.60 o 
   2   6  12      374.73      379.99     34.22 o 
   3   6  12       24.28       11.05     12.27 o 
   4   6  12       11.13       16.75     12.38 o 
   5   6  12       11.13        1.36     12.20 o 
  -6   7  12        8.86       -6.62     22.56 o 
  -5   7  12      167.16      204.00     25.17 o 
  -4   7  12        4.99      -17.17     11.45 o 
  -3   7  12      299.24      298.18     24.81 o 
  -2   7  12        1.08        1.25     11.64 o 
  -1   7  12       24.54       28.91     13.55 o 
   0   7  12      136.80      138.47     20.82 o 
   1   7  12      270.44      314.99     28.38 o 
   2   7  12       15.20       11.35     11.77 o 
   3   7  12      478.76      483.44     40.51 o 
   4   7  12       27.65       32.75     14.32 o 
  -5   8  12        5.14       -2.29     12.70 o 
  -4   8  12       78.70      114.44     21.19 o 
  -3   8  12       71.66       78.12     17.90 o 
  -2   8  12        5.31        0.01     12.18 o 
  -1   8  12       10.84        4.60     12.57 o 
   0   8  12      355.15      341.84     35.64 o 
   1   8  12        0.91       -9.40     10.71 o 
   2   8  12      120.48       42.63     42.66 o 
   3   8  12       16.17       11.33     14.21 o 
   4   8  12       27.42       37.65     16.70 o 
  -4   9  12       11.28       -0.39     14.77 o 
  -3   9  12      134.42      160.60     18.83 o 
  -2   9  12       82.79       54.82     14.45 o 
  -1   9  12      299.45      346.25     23.69 o 
   0   9  12        7.79        9.69     10.14 o 
   1   9  12       47.48       47.78     15.91 o 
   2   9  12        0.31        4.86     12.60 o 
  -1  10  12        7.75       15.27     11.48 o 
   0  10  12       22.50       16.07     23.92 o 
  -7   0  13      329.46      295.17     29.98 o 
  -5   0  13       81.59       63.27     20.21 o 
  -3   0  13      429.03      422.56     27.21 o 
  -1   0  13     2795.66     2700.61     48.11 o 
   1   0  13       26.24       27.14     10.74 o 
   3   0  13      151.95      147.52     31.30 o 
   5   0  13      195.15      217.46     35.48 o 
  -8   1  13      152.13      178.83     33.75 o 
  -7   1  13       40.71       43.29     22.86 o 
  -6   1  13       33.99       20.87     19.48 o 
  -5   1  13      482.47      508.77     26.45 o 
  -4   1  13      391.11      382.26     17.70 o 
  -3   1  13      402.69      401.65     17.07 o 
  -2   1  13     1488.62     1434.92     25.28 o 
  -1   1  13       18.28       17.57      6.75 o 
   0   1  13     1044.36     1018.11     26.98 o 
   1   1  13      187.16      188.81     13.73 o 
   2   1  13        4.33        3.24      5.75 o 
   3   1  13       20.79       14.58      6.75 o 
   4   1  13      603.37      644.53     22.90 o 
   5   1  13       20.26       27.37     12.75 o 
   6   1  13       75.99      114.41     20.00 o 
  -7   2  13      175.80      184.64     23.30 o 
  -6   2  13       46.08       49.15     15.27 o 
  -5   2  13      534.40      506.10     27.13 o 
  -4   2  13        4.45       -0.58     10.47 o 
  -3   2  13      177.38      200.34     20.52 o 
  -2   2  13       92.38       88.91     12.21 o 
  -1   2  13       96.87       96.49     11.77 o 
   0   2  13       80.32       98.01      9.47 o 
   1   2  13      424.04      426.98     13.87 o 
   2   2  13        3.74       -0.64      5.71 o 
   3   2  13      208.22      205.85     16.55 o 
   4   2  13        4.77        0.72      7.39 o 
   5   2  13      436.03      421.36     20.17 o 
   6   2  13        7.63        9.79     12.66 o 
  -7   3  13        9.22       -1.78     12.41 o 
  -6   3  13      110.78      121.45     20.32 o 
  -5   3  13       12.55        5.65     12.01 o 
  -4   3  13      588.56      579.64     56.53 o 
  -3   3  13      140.49      161.07     19.66 o 
  -2   3  13       36.64       12.32     12.90 o 
  -1   3  13        7.28        4.01      7.43 o 
   0   3  13      714.06      704.28     21.59 o 
   1   3  13      163.24      194.59     15.22 o 
   2   3  13      602.24      657.44     40.15 o 
   3   3  13      174.82      181.80     15.64 o 
   4   3  13      393.83      369.12     18.22 o 
   5   3  13        0.27        1.00      8.75 o 
   6   3  13       18.23       12.75      9.93 o 
  -7   4  13       21.79        6.07     13.97 o 
  -6   4  13       41.30       38.44     15.49 o 
  -5   4  13      129.03      185.32     31.70 o 
  -4   4  13       59.64       30.13     15.70 o 
  -3   4  13      424.82      403.27     24.13 o 
  -2   4  13       26.12       33.77     13.37 o 
  -1   4  13        8.84        0.81     11.96 o 
   0   4  13      325.11      299.62     15.61 o 
   1   4  13      466.52      443.00     25.14 o 
   2   4  13       11.92       -3.92     10.31 o 
   3   4  13      488.94      434.88     27.97 o 
   4   4  13        7.85       -4.69     10.07 o 
   5   4  13        9.11        3.34     10.98 o 
   6   4  13        3.41        0.91     11.55 o 
  -7   5  13        0.15      -15.70     18.90 o 
  -6   5  13       16.33        9.28     29.35 o 
  -5   5  13       47.89        4.42     12.76 o 
  -4   5  13      565.94      480.96     27.40 o 
  -3   5  13       20.35       28.09     13.00 o 
  -2   5  13      225.51      257.86     25.80 o 
  -1   5  13       40.66       30.89     14.62 o 
   0   5  13      732.41      764.59     32.46 o 
   1   5  13       43.52       43.11     13.82 o 
   2   5  13      219.85      120.17    105.66 o 
   3   5  13        0.41       -3.48     16.18 o 
   4   5  13       66.56       48.04     14.74 o 
   5   5  13        7.69        0.05     11.87 o 
  -6   6  13       10.65        1.96     13.42 o 
  -5   6  13      188.60      222.77     35.91 o 
  -4   6  13        4.59       14.55     12.66 o 
  -3   6  13      284.27      307.94     27.50 o 
  -2   6  13        0.05       -4.19     10.38 o 
  -1   6  13        3.38       -6.83     10.01 o 
   0   6  13      599.74      583.35     29.53 o 
   1   6  13      274.83      297.42     27.06 o 
   2   6  13       38.76        9.56     12.68 o 
   3   6  13       16.87       14.36     12.14 o 
   4   6  13       51.23       24.68     13.13 o 
   5   6  13       40.67       24.44     14.67 o 
  -5   7  13       22.19       12.81     14.44 o 
  -4   7  13      204.66      238.99     26.88 o 
  -3   7  13       69.14       79.76     39.00 o 
  -2   7  13        0.89        7.96     12.32 o 
  -1   7  13       17.26       -0.73     11.37 o 
   0   7  13      331.99      368.37     27.52 o 
   1   7  13       21.59       23.49     12.87 o 
   2   7  13      228.37      150.01    114.74 o 
   3   7  13       16.08       14.14     13.65 o 
   4   7  13      182.09      153.87     22.80 o 
  -4   8  13        5.60       -3.97     14.67 o 
  -3   8  13       77.63       82.98     19.69 o 
  -2   8  13       80.35       56.88     17.53 o 
  -1   8  13        1.94       -0.10     12.98 o 
   0   8  13        0.36       -1.13     12.64 o 
   1   8  13       95.06      121.40     23.19 o 
   2   8  13        1.57       -6.03     11.63 o 
   3   8  13      100.68       54.26     21.93 o 
  -3   9  13       34.56       41.65     13.97 o 
  -2   9  13       89.17      122.86     23.18 o 
  -1   9  13       10.22       16.43     12.03 o 
   0   9  13      284.17      341.63     32.61 o 
   1   9  13        1.71       -5.23     12.06 o 
   2   9  13       14.06       -6.34     13.24 o 
  -6   0  14        7.26        8.71     17.03 o 
  -4   0  14        1.25       -0.55      9.14 o 
  -2   0  14      830.31      846.41     28.92 o 
   0   0  14     2295.16     2380.20     46.51 o 
   2   0  14        1.30       -7.83      7.33 o 
   4   0  14      367.24      385.82     32.69 o 
   6   0  14       83.69      106.33     30.34 o 
  -7   1  14       85.13      103.41     18.64 o 
  -6   1  14        0.63      -14.29     10.34 o 
  -5   1  14        1.60      -14.37      9.58 o 
  -4   1  14      378.35      342.92     22.12 o 
  -3   1  14      677.42      710.06     29.60 o 
  -2   1  14       16.39       21.10      7.79 o 
  -1   1  14      425.41      383.93     13.95 o 
   0   1  14        0.29       -3.00      5.76 o 
   1   1  14      528.37      529.27     18.41 o 
   2   1  14       53.90       52.16     11.06 o 
   3   1  14      336.92      311.31     19.91 o 
   4   1  14      146.53      145.69     17.10 o 
   5   1  14       86.25      143.68     21.30 o 
   6   1  14        0.95        7.04     12.84 o 
  -7   2  14       17.60       15.35     14.60 o 
  -6   2  14      324.79      342.47     29.06 o 
  -5   2  14       11.00        4.95     11.36 o 
  -4   2  14      408.49      401.96     24.04 o 
  -3   2  14       80.18       88.50     16.59 o 
  -2   2  14      248.09      249.06     18.24 o 
  -1   2  14        0.47       -1.52      7.39 o 
   0   2  14      201.87      247.51     29.55 o 
   1   2  14        1.56       -6.75      6.96 o 
   2   2  14       35.51       30.00      9.34 o 
   3   2  14        0.28       -1.44      7.90 o 
   4   2  14        0.95       -5.52      7.62 o 
   5   2  14        0.94        2.20      9.13 o 
   6   2  14       87.74      110.80     32.00 o 
  -7   3  14       97.83      111.20     21.15 o 
  -6   3  14        9.22        8.29     12.28 o 
  -5   3  14      319.63      338.28     23.61 o 
  -4   3  14       79.04       77.30     16.36 o 
  -3   3  14      147.26      125.71     19.10 o 
  -2   3  14       21.90        2.90     10.85 o 
  -1   3  14      459.00      474.54     30.01 o 
   0   3  14        0.30       -1.67      7.18 o 
   1   3  14      404.94      395.84     17.52 o 
   2   3  14       37.10        2.55     10.46 o 
   3   3  14      209.31      205.25     48.46 o 
   4   3  14       81.33       52.39     20.02 o 
   5   3  14       90.97       92.61     18.52 o 
   6   3  14        2.94       13.71     22.36 o 
  -7   4  14        0.49      -13.32     13.64 o 
  -6   4  14       28.09        3.46     16.43 o 
  -5   4  14        3.25       -8.86     10.72 o 
  -4   4  14      214.43      278.74     26.55 o 
  -3   4  14        6.10        3.18     12.49 o 
  -2   4  14      201.87      231.55     32.66 o 
  -1   4  14      105.02      132.42     14.91 o 
   0   4  14      425.99      435.62     18.66 o 
   1   4  14       36.15       41.75     14.68 o 
   2   4  14      160.32      111.29     47.57 o 
   3   4  14      172.86      142.72     20.30 o 
   4   4  14      250.78      219.88     35.19 o 
   5   4  14        4.63        8.63     11.96 o 
  -6   5  14        0.01      -13.03     11.53 o 
  -5   5  14       43.47       56.68     17.46 o 
  -4   5  14       28.02       29.96     23.73 o 
  -3   5  14      369.64      376.05     29.18 o 
  -2   5  14        0.12       -8.55     10.67 o 
  -1   5  14        2.32      -16.25     12.42 o 
   0   5  14       14.56        8.55     11.37 o 
   1   5  14      464.83      503.84     28.27 o 
   2   5  14        0.74       -0.63     11.50 o 
   3   5  14      149.49      143.96     20.58 o 
   4   5  14       15.38        7.80     11.95 o 
   5   5  14       53.03       35.95     14.80 o 
  -6   6  14      131.51      151.45     24.61 o 
  -5   6  14        0.22      -15.12     12.11 o 
  -4   6  14      308.68      349.40     31.02 o 
  -3   6  14       10.88       -2.34     12.60 o 
  -2   6  14       56.42       86.91     18.69 o 
  -1   6  14        2.20        1.08     11.08 o 
   0   6  14        6.09        0.49     11.56 o 
   1   6  14       27.79       21.92     13.66 o 
   2   6  14      168.83      100.67     80.23 o 
   3   6  14        7.39      -13.55     12.39 o 
   4   6  14       29.90       51.52     22.62 o 
  -5   7  14      198.50      141.56     23.53 o 
  -4   7  14        4.68        0.28     16.36 o 
  -3   7  14       24.68       -5.45     12.60 o 
  -2   7  14       12.12        1.41     13.50 o 
  -1   7  14      306.71      349.88     30.74 o 
   0   7  14        3.50        5.33     12.15 o 
   1   7  14      141.08      209.61     25.55 o 
   2   7  14        1.01       -9.95     10.56 o 
   3   7  14       35.46       40.99     27.39 o 
   4   7  14       41.74       32.26     15.75 o 
  -4   8  14      215.24      277.42     29.68 o 
  -3   8  14       49.90       18.29     17.07 o 
  -2   8  14       20.38        9.67     13.50 o 
  -1   8  14        0.38       -7.22     11.62 o 
   0   8  14       22.53       24.96     15.67 o 
   1   8  14       13.38       16.27     13.73 o 
   2   8  14      112.24       92.13     43.21 o 
  -2   9  14       14.82       18.71     15.37 o 
  -1   9  14        3.52        9.66     10.22 o 
   0   9  14        0.52        3.98     13.55 o 
   1   9  14      131.98      108.05     28.62 o 
  -5   0  15      255.17      265.52     36.20 o 
  -3   0  15       83.85       87.59     16.62 o 
  -1   0  15     1071.34     1041.05     52.00 o 
   1   0  15       94.57       87.92     14.50 o 
   3   0  15      625.16      659.85     27.91 o 
   5   0  15      118.87      170.62     32.20 o 
  -7   1  15        0.58       -9.29     12.18 o 
  -6   1  15      141.55      172.22     22.88 o 
  -5   1  15       94.47       92.00     17.81 o 
  -4   1  15       16.72        8.69      9.77 o 
  -3   1  15       11.85        7.45     11.95 o 
  -2   1  15      242.04      274.17     19.09 o 
  -1   1  15        0.40       -9.16      7.37 o 
   0   1  15      273.06      294.68     16.57 o 
   1   1  15       26.07       15.31      7.18 o 
   2   1  15      158.36      160.93     12.75 o 
   3   1  15       96.71      110.34     21.07 o 
   4   1  15      236.12      270.74     18.69 o 
   5   1  15        0.05        0.99     12.04 o 
   6   1  15       24.91       15.80     14.59 o 
  -7   2  15      122.95      159.73     27.10 o 
  -6   2  15        4.82        0.44     12.92 o 
  -5   2  15      249.85      294.70     37.38 o 
  -4   2  15       26.00       16.59     12.66 o 
  -3   2  15      222.69      274.84     20.25 o 
  -2   2  15        0.06        0.49      8.32 o 
  -1   2  15      339.46      322.56     16.77 o 
   0   2  15        9.04        1.97      7.97 o 
   1   2  15      101.97       71.75     24.53 o 
   2   2  15       36.83       28.78     12.01 o 
   3   2  15      172.11      181.34     16.28 o 
   4   2  15       22.11        0.59      8.20 o 
   5   2  15        1.99        8.55     11.61 o 
  -7   3  15        3.90       -6.73     13.51 o 
  -6   3  15       92.20       89.90     20.60 o 
  -5   3  15       22.36        3.74     13.73 o 
  -4   3  15      152.83      202.90     27.72 o 
  -3   3  15        6.78       -8.80     11.58 o 
  -2   3  15      264.64      270.28     17.15 o 
  -1   3  15       43.09       55.65     11.68 o 
   0   3  15      510.79      496.71     20.03 o 
   1   3  15      269.18      287.69     25.14 o 
   2   3  15      151.99      186.72     69.20 o 
   3   3  15        9.97        7.38     10.97 o 
   4   3  15      122.40      122.28     24.69 o 
   5   3  15       10.97        1.01     12.44 o 
  -6   4  15        1.29      -18.25     12.54 o 
  -5   4  15      386.77      353.23     25.41 o 
  -4   4  15        5.73        2.76     12.75 o 
  -3   4  15      156.06      202.61     23.54 o 
  -2   4  15        2.56       -0.94     11.49 o 
  -1   4  15      286.99      307.58     19.08 o 
   0   4  15      387.70      433.80     26.04 o 
   1   4  15      224.25      257.48     25.17 o 
   2   4  15       35.14       13.46     11.94 o 
   3   4  15      398.78      376.65     36.17 o 
   4   4  15       43.04       29.12     14.08 o 
   5   4  15        9.41       15.92     13.30 o 
  -6   5  15       31.87       14.21     16.05 o 
  -5   5  15        2.61      -18.01     23.77 o 
  -4   5  15      214.20      188.68     25.11 o 
  -3   5  15        0.61      -10.49     10.14 o 
  -2   5  15       26.90       19.98     13.09 o 
  -1   5  15       33.42       40.09     14.10 o 
   0   5  15        7.68        2.92     11.24 o 
   1   5  15        6.81        4.54     10.99 o 
   2   5  15      232.55      173.62    109.62 o 
   3   5  15       24.07       15.43     13.39 o 
   4   5  15       55.81       48.86     16.36 o 
  -5   6  15       92.62       94.73     20.84 o 
  -4   6  15       31.12       13.33     14.66 o 
  -3   6  15      187.64      200.68     25.14 o 
  -2   6  15       17.72        7.51     12.32 o 
  -1   6  15      323.90      362.84     27.93 o 
   0   6  15       56.91       49.24     16.27 o 
   1   6  15        1.21        0.12     11.47 o 
   2   6  15       12.89       -3.93     11.98 o 
   3   6  15       43.30       29.38     16.13 o 
   4   6  15       94.17       59.51     17.66 o 
  -4   7  15      108.51      100.00     21.07 o 
  -3   7  15       22.55       -6.08     22.31 o 
  -2   7  15      126.79      126.46     22.18 o 
  -1   7  15       99.25       73.60     18.09 o 
   0   7  15      220.72      243.70     27.54 o 
   1   7  15       33.79       25.31     14.59 o 
   2   7  15       46.56       19.41     15.57 o 
   3   7  15       13.22        5.69     12.72 o 
  -3   8  15       42.33       30.15     16.50 o 
  -2   8  15        0.32      -11.62     12.35 o 
  -1   8  15      181.03      218.34     33.60 o 
   0   8  15       25.08       39.66     16.45 o 
   1   8  15       93.57       74.02     29.84 o 
   2   8  15        1.67        2.26     12.65 o 
  -6   0  16      122.30      156.71     30.67 o 
  -4   0  16     1485.86     1565.89     68.96 o 
  -2   0  16       48.81       48.72     13.78 o 
   0   0  16      179.87      165.15     26.53 o 
   2   0  16      873.50      929.24     32.62 o 
   4   0  16      186.97      279.86     37.30 o 
  -7   1  16       60.06       98.01     27.82 o 
  -6   1  16        2.48       -9.80     13.42 o 
  -5   1  16      123.14      149.34     17.56 o 
  -4   1  16      213.65      262.24     32.56 o 
  -3   1  16      148.06      149.50     22.80 o 
  -2   1  16        6.75        2.89      9.88 o 
  -1   1  16      329.62      310.42     16.52 o 
   0   1  16      291.86      281.04     15.75 o 
   1   1  16        3.04        1.52      6.83 o 
   2   1  16       47.40       64.32     12.29 o 
   3   1  16      182.29      215.97     18.60 o 
   4   1  16        9.51        2.04     12.62 o 
   5   1  16       73.56       77.01     18.04 o 
  -6   2  16      149.13      174.92     24.12 o 
  -5   2  16        0.96       -3.89     11.61 o 
  -4   2  16       53.28       55.91     16.72 o 
  -3   2  16        2.77        4.78      9.63 o 
  -2   2  16      210.21      243.06     19.35 o 
  -1   2  16       34.54       36.62     10.50 o 
   0   2  16      285.57      284.06     15.99 o 
   1   2  16       63.50       38.42     12.20 o 
   2   2  16      124.38      112.86     31.45 o 
   3   2  16       58.94       61.00     15.72 o 
   4   2  16        7.56        6.86     11.84 o 
   5   2  16       19.20       22.62     20.97 o 
  -6   3  16        3.94       -8.05     14.03 o 
  -5   3  16      217.74      268.98     28.57 o 
  -4   3  16      122.43       88.07     18.89 o 
  -3   3  16       28.15       14.46     13.56 o 
  -2   3  16        3.88       -5.80      8.10 o 
  -1   3  16      259.27      283.01     27.16 o 
   0   3  16       22.51       26.97      9.73 o 
   1   3  16      152.25      130.59     88.75 o 
   2   3  16        1.54        7.31     12.69 o 
   3   3  16      132.77      139.71     20.93 o 
   4   3  16       95.59       53.68     15.99 o 
   5   3  16       79.68       84.74     19.11 o 
  -6   4  16       41.74       39.22     17.95 o 
  -5   4  16        0.15       -2.85     12.54 o 
  -4   4  16      389.86      422.07     33.76 o 
  -3   4  16       13.41        1.57     12.39 o 
  -2   4  16      246.15      259.68     20.59 o 
  -1   4  16        1.35        1.17      8.92 o 
   0   4  16      372.41      390.77     25.22 o 
   1   4  16      133.29      126.62     20.40 o 
   2   4  16      149.51      148.79     30.71 o 
   3   4  16        0.35       -5.05     10.34 o 
   4   4  16      164.41      162.66     39.52 o 
  -5   5  16       31.70       34.63     17.28 o 
  -4   5  16        0.08       -8.30     12.01 o 
  -3   5  16      117.12      114.62     20.78 o 
  -2   5  16        0.56      -12.06     10.67 o 
  -1   5  16      126.42      148.38     21.81 o 
   0   5  16        0.94       -5.85     11.87 o 
   1   5  16        1.29       -1.13     18.76 o 
   2   5  16        1.66        0.82     13.35 o 
   3   5  16      122.98       71.66     43.54 o 
   4   5  16        2.94        7.37     13.85 o 
  -5   6  16        2.20       -5.78     14.06 o 
  -4   6  16       36.35       38.27     17.44 o 
  -3   6  16        2.96       -6.54     13.11 o 
  -2   6  16      249.31      320.22     30.14 o 
  -1   6  16        7.27       15.17     14.50 o 
   0   6  16      167.54      160.64     23.29 o 
   1   6  16       74.29       87.14     19.39 o 
   2   6  16        0.71        4.67     12.59 o 
   3   6  16       32.83       13.76     14.64 o 
  -4   7  16        0.11       -7.51     15.62 o 
  -3   7  16       26.70       31.36     15.62 o 
  -2   7  16       14.39       24.40     15.13 o 
  -1   7  16      137.36      159.37     23.62 o 
   0   7  16        0.43        0.57     15.75 o 
   1   7  16      177.67      228.58     43.31 o 
   2   7  16        1.11       12.01     13.70 o 
  -2   8  16       92.70      103.87     22.71 o 
  -1   8  16        5.75       -2.32     14.26 o 
   0   8  16      176.39      201.17     27.19 o 
  -5   0  17      126.33      131.73     30.87 o 
  -3   0  17      621.18      619.68     43.76 o 
  -1   0  17      181.23      188.54     29.58 o 
   1   0  17      786.16      838.10     30.94 o 
   3   0  17       50.57       72.84     23.35 o 
   5   0  17       67.39       61.68     24.94 o 
  -6   1  17      119.08      117.97     24.99 o 
  -5   1  17       12.86        4.62     12.08 o 
  -4   1  17      140.51      162.13     18.14 o 
  -3   1  17      197.67      223.40     19.97 o 
  -2   1  17      150.19      173.05     29.13 o 
  -1   1  17        1.99       10.10      8.04 o 
   0   1  17       45.97       47.18     10.56 o 
   1   1  17      273.43      230.60     18.02 o 
   2   1  17      200.75      251.74     23.86 o 
   3   1  17        9.21       -4.82      9.15 o 
   4   1  17       22.97       59.02     17.04 o 
   5   1  17        5.39       13.77     13.83 o 
  -6   2  17        0.71       -5.64     12.29 o 
  -5   2  17      108.02      107.95     26.35 o 
  -4   2  17      177.00      198.30     19.71 o 
  -3   2  17       85.04       91.63     14.99 o 
  -2   2  17       33.04       31.36     11.27 o 
  -1   2  17      223.21      241.64     21.69 o 
   0   2  17       33.39       24.51     10.51 o 
   1   2  17       71.28       56.29     31.17 o 
   2   2  17       16.95       11.28     12.06 o 
   3   2  17      154.35      176.82     38.03 o 
   4   2  17       12.59        9.00     11.46 o 
  -6   3  17       78.61       47.14     17.69 o 
  -5   3  17        7.73       -3.28     13.40 o 
  -4   3  17       72.46       94.45     19.75 o 
  -3   3  17        7.81        8.07     13.34 o 
  -2   3  17      214.85      209.16     19.01 o 
  -1   3  17        0.03       -8.01      8.22 o 
   0   3  17      161.01      184.06     18.71 o 
   1   3  17        0.15       -7.79     10.39 o 
   2   3  17      180.39      203.04     36.49 o 
   3   3  17       15.59       12.83     12.52 o 
   4   3  17        0.44        7.73     12.33 o 
  -5   4  17       52.17       39.33     17.19 o 
  -4   4  17       10.87        3.70     13.62 o 
  -3   4  17      322.45      383.75     46.75 o 
  -2   4  17        0.30       -2.02      9.14 o 
  -1   4  17      161.64      182.91     17.73 o 
   0   4  17        0.03       -4.63     11.29 o 
   1   4  17      287.67      336.81     27.63 o 
   2   4  17       22.98       19.02     14.31 o 
   3   4  17       58.04       54.51     18.96 o 
   4   4  17       26.56       11.49     13.89 o 
  -5   5  17        0.37      -20.10     13.40 o 
  -4   5  17       54.03       41.58     21.05 o 
  -3   5  17       31.45       20.67     15.84 o 
  -2   5  17      154.75      177.01     20.06 o 
  -1   5  17        6.68       -3.47     11.52 o 
   0   5  17        3.61       -7.11     10.31 o 
   1   5  17      192.56      188.39     24.36 o 
   2   5  17       55.02       36.71     17.42 o 
   3   5  17       18.41       23.53     13.99 o 
  -4   6  17       45.16       43.99     28.82 o 
  -3   6  17       77.05      112.87     21.67 o 
  -2   6  17        5.25       10.12     13.68 o 
  -1   6  17      150.00      148.39     30.85 o 
   0   6  17        3.74       20.95     14.12 o 
   1   6  17       48.04       45.78     16.89 o 
   2   6  17        0.06       -2.13     13.54 o 
  -3   7  17        0.61       -0.38     14.00 o 
  -2   7  17      162.22      188.97     37.33 o 
  -1   7  17        3.97       -6.82     12.37 o 
   0   7  17      105.60       98.86     21.52 o 
   1   7  17        0.88      -14.18     12.49 o 
  -6   0  18       82.42       64.43     26.66 o 
  -4   0  18      395.53      451.74     41.77 o 
  -2   0  18       64.97       50.18     20.70 o 
   0   0  18       94.30       93.61     24.61 o 
   2   0  18      268.32      303.49     23.00 o 
   4   0  18       62.09       77.51     26.47 o 
  -6   1  18        6.62       23.02     14.78 o 
  -5   1  18      218.10      202.75     25.40 o 
  -4   1  18       22.90       14.08     13.91 o 
  -3   1  18       44.37       67.88     16.24 o 
  -2   1  18       64.61       57.11     17.19 o 
  -1   1  18       26.29       23.93     10.07 o 
   0   1  18      237.25      196.83     20.91 o 
   1   1  18      338.90      327.54     17.83 o 
   2   1  18        0.09      -13.35     10.42 o 
   3   1  18       51.82       62.73     17.15 o 
   4   1  18        0.63       -7.22     17.92 o 
  -6   2  18       68.31       72.94     25.51 o 
  -5   2  18        0.82       -3.53     10.21 o 
  -4   2  18        2.16      -10.76     10.34 o 
  -3   2  18       62.62       42.67     14.49 o 
  -2   2  18      382.88      382.42     20.17 o 
  -1   2  18        3.73       -3.01      9.09 o 
   0   2  18       14.65       19.65      9.76 o 
   1   2  18        0.27       -8.40      9.45 o 
   2   2  18      397.35      397.22     25.38 o 
   3   2  18       21.68       15.03     12.85 o 
   4   2  18       38.74       89.80     28.69 o 
  -5   3  18       55.80       33.09     16.89 o 
  -4   3  18        8.29       -9.45     10.38 o 
  -3   3  18      122.88      126.87     17.48 o 
  -2   3  18        1.22        5.62     10.41 o 
  -1   3  18      185.59      197.13     18.16 o 
   0   3  18        0.37       -9.56     12.29 o 
   1   3  18      270.58      170.27    121.81 o 
   2   3  18        4.04       -1.06     12.81 o 
   3   3  18       13.87       10.97     12.53 o 
   4   3  18       40.36       31.06     15.50 o 
  -5   4  18        6.83      -11.53     22.04 o 
  -4   4  18      126.59      116.93     32.48 o 
  -3   4  18       19.42        1.15     10.29 o 
  -2   4  18      160.70      144.97     17.77 o 
  -1   4  18        0.01       -7.01     11.01 o 
   0   4  18      162.01      164.37     22.62 o 
   1   4  18       17.72        9.18     15.05 o 
   2   4  18       42.87       36.48     15.92 o 
   3   4  18        3.47       -6.30     12.73 o 
  -4   5  18        1.16      -15.57     13.11 o 
  -3   5  18       64.98       67.99     19.80 o 
  -2   5  18        8.47       11.83     13.10 o 
  -1   5  18      117.83      129.61     22.92 o 
   0   5  18        2.65       -0.41     13.59 o 
   1   5  18       35.76        3.88     12.92 o 
   2   5  18        5.41       -8.21     13.44 o 
  -3   6  18        0.14      -10.29     14.00 o 
  -2   6  18      235.47      258.14     29.04 o 
  -1   6  18        9.17       -1.35     12.95 o 
   0   6  18       11.00       -2.59     14.07 o 
   1   6  18       19.26       15.24     13.97 o 
  -1   7  18      116.31      120.87     22.28 o 
  -5   0  19      266.61      303.25     44.52 o 
  -3   0  19      446.34      472.41     41.47 o 
  -1   0  19        1.11       -4.97     13.85 o 
   1   0  19       24.98       15.01     16.10 o 
  -5   1  19       13.48       -9.22     13.64 o 
  -4   1  19      191.38      216.68     25.94 o 
  -3   1  19        3.31       -8.62     12.33 o 
  -2   1  19        7.98       -6.13     11.67 o 
  -1   1  19       53.98       51.23     15.07 o 
   0   1  19      179.65      158.49     54.18 o 
   1   1  19        0.32        6.67      9.20 o 
   2   1  19       73.69       95.30     30.61 o 
   3   1  19        2.03       -4.14     18.52 o 
  -5   2  19       53.13       49.41     17.04 o 
  -4   2  19       57.58       34.23     14.94 o 
  -3   2  19        9.03        1.13     10.45 o 
  -2   2  19        0.52       -0.70     10.30 o 
  -1   2  19       66.26       62.46     12.69 o 
   0   2  19       51.74       33.30     11.53 o 
   1   2  19      381.04      321.33     33.02 o 
   2   2  19       33.54       25.08     13.94 o 
   3   2  19       42.76       50.27     18.40 o 
  -5   3  19        6.61      -14.07     11.29 o 
  -4   3  19      107.84      110.91     17.29 o 
  -3   3  19        9.74        2.94     11.66 o 
  -2   3  19      127.14      142.62     17.72 o 
  -1   3  19        1.01       12.77     10.38 o 
   0   3  19       95.87      136.74     21.62 o 
   1   3  19       27.01       11.46     13.36 o 
   2   3  19      125.79      121.13     31.53 o 
   3   3  19        1.48        0.79     13.42 o 
  -4   4  19        7.42       -9.64     10.98 o 
  -3   4  19      247.57      283.84     23.83 o 
  -2   4  19       20.62       19.23     11.54 o 
  -1   4  19       74.98       61.38     17.95 o 
   0   4  19       41.22       48.02     22.72 o 
   1   4  19       23.97       15.95     16.36 o 
   2   4  19        7.23       10.45     14.75 o 
  -3   5  19        8.61       -0.66     11.27 o 
  -2   5  19      158.35      144.07     23.65 o 
  -1   5  19        0.02      -16.11     11.59 o 
   0   5  19       70.09       68.92     18.31 o 
   1   5  19        1.98        6.26     13.69 o 
  -2   6  19        2.72        3.80     14.25 o 
  -1   6  19       77.96       80.34     30.24 o 
   0   6  19        0.35      -12.99     12.66 o 
  -4   0  20      215.83      225.08     38.79 o 
  -2   0  20       66.38       28.95     19.48 o 
   0   0  20      178.38      159.95     31.43 o 
  -4   1  20        7.85        3.84     14.10 o 
  -3   1  20      296.71      321.80     30.56 o 
  -2   1  20       11.59       -3.77     12.95 o 
  -1   1  20        8.64       -2.29     12.68 o 
   0   1  20        0.02      -12.65     10.88 o 
   1   1  20      126.98      132.53     28.52 o 
   2   1  20       15.64       10.76     13.45 o 
   3   1  20       31.39       14.18     20.34 o 
  -4   2  20       37.28       26.40     15.72 o 
  -3   2  20       40.53       34.74     16.97 o 
  -2   2  20        1.78       -4.76      9.35 o 
  -1   2  20       29.37       37.22     11.77 o 
   0   2  20      123.57       74.78     45.91 o 
   1   2  20        0.06        3.85     13.35 o 
   2   2  20      110.26      113.42     19.58 o 
  -4   3  20        5.49       -1.92     11.61 o 
  -3   3  20       59.96       51.53     24.75 o 
  -2   3  20        4.82        6.29     11.30 o 
  -1   3  20       52.69       42.95     24.48 o 
   0   3  20       15.40        7.31     21.70 o 
   1   3  20      150.76       82.24     62.45 o 
   2   3  20       30.20        7.25     13.72 o 
  -3   4  20        0.33       -9.96     10.72 o 
  -2   4  20      116.30      118.64     17.62 o 
  -1   4  20        4.23       -5.76     12.02 o 
   0   4  20       97.62      126.10     32.59 o 
   1   4  20       22.87       14.84     13.96 o 
  -2   5  20        1.87        1.24     14.55 o 
  -1   5  20      106.08      111.70     24.91 o 
   0   5  20        0.33        9.73     15.36 o 
  -3   0  21       36.59       16.79     21.99 o 
  -1   0  21      260.91      260.52     38.72 o 
   1   0  21        0.56      -21.86     15.87 o 
  -4   1  21       87.38       50.97     22.52 o 
  -3   1  21       30.29       31.51     17.15 o 
  -2   1  21       65.45       51.32     16.47 o 
  -1   1  21        7.06      -11.81     11.66 o 
   0   1  21       92.25       67.58     17.19 o 
   1   1  21        1.76       -2.91     16.63 o 
  -3   2  21       28.47       15.89     15.70 o 
  -2   2  21        0.12       -8.05     13.44 o 
  -1   2  21       23.19       19.81     14.55 o 
   0   2  21        0.81        2.00     12.66 o 
   1   2  21      170.71      158.93     30.23 o 
  -3   3  21      122.82      127.19     53.28 o 
  -2   3  21       60.58       41.66     13.89 o 
  -1   3  21       53.54       40.78     22.89 o 
   0   3  21       85.83       36.34     15.60 o 
   1   3  21        7.30        3.21     13.54 o 
  -1   4  21       89.96       92.99     19.89 o 
  -2   0  22       80.86       50.35     23.95 o 
   0   0  22       10.20      -17.95     18.55 o 
  -2   1  22       88.84       89.75     21.27 o 
  -1   1  22      115.57      104.98     21.67 o 
   0   1  22        3.56       33.22     23.68 o 
                                                 
